# Supplementary material for: Winter is coming: How laypeople think about different kinds of needs
Source: PLoS One. 2023 Nov 27;18(11):e0294572. doi: 10.1371/journal.pone.0294572 (PMC10681262; doi:10.1371/journal.pone.0294572)
Supplement: S3 Appendix — (ZIP) [file pone.0294572.s003.zip › S3_Appendix.tex]

\documentclass[10pt,letterpaper]{article}

\usepackage{amsmath}
\usepackage{amssymb}
\usepackage{array}
\usepackage[greek,english]{babel}
\usepackage[aboveskip=1pt,labelfont=bf,labelsep=period,justification=raggedright,singlelinecheck=off]{caption}
   \renewcommand{\figurename}{Fig}
\usepackage{changepage}
\usepackage{cite}
\usepackage{dcolumn}
   \newcolumntype{d}[1]{D{.}{.}{#1}}
\usepackage{epstopdf}
\usepackage{fancyhdr}
\usepackage{float}
\usepackage[top=0.85in,left=2.75in,footskip=0.75in]{geometry}
\usepackage{graphicx}
\usepackage{hyperref}
\usepackage{lastpage}
\usepackage[right]{lineno}
\usepackage{marvosym}
\usepackage[nopatch=eqnum]{microtype}
   \DisableLigatures[f]{encoding=*,family=*}
\usepackage{nameref}
\usepackage{pdflscape}
\usepackage{soul}
\usepackage{subcaption}
\usepackage[table]{xcolor}
\usepackage{textcomp}

\newcolumntype{+}{!{\vrule width 2pt}}

\newlength\savedwidth
\newcommand\thickcline[1]{%
   \noalign{\global\savedwidth\arrayrulewidth\global\arrayrulewidth 2pt}%
   \cline{#1}%
   \noalign{\vskip\arrayrulewidth}%
   \noalign{\global\arrayrulewidth\savedwidth}%
}

\newcommand\thickhline{\noalign{\global\savedwidth\arrayrulewidth\global\arrayrulewidth 2pt}%
\hline
\noalign{\global\arrayrulewidth\savedwidth}}

\raggedright
\setlength{\parindent}{0.5cm}
\textwidth 5.25in
\textheight 8.75in

\bibliographystyle{plos2015}

\makeatletter
\renewcommand{\@biblabel}[1]{\quad#1.}
\makeatother

% \pagestyle{myheadings}
\pagestyle{fancy}
\fancyhf{}
% \setlength{\headheight}{27.023pt}
% \lhead{\includegraphics[width=2.0in]{PLOS-submission.eps}}
\rfoot{\thepage/\pageref{LastPage}}
\renewcommand{\headrulewidth}{0pt}
\renewcommand{\footrule}{\hrule height 2pt \vspace{2mm}}
\fancyheadoffset[L]{2.25in}
\fancyfootoffset[L]{2.25in}
\lfoot{\today}

\begin{document}


%%%%%%%%%%%%%%%%%%%%%%%%%%%%%%%%%%%
% ADDITIONAL QUESTIONS OF STUDY 1 %
%%%%%%%%%%%%%%%%%%%%%%%%%%%%%%%%%%%
\paragraph*{S3 Appendix}
{\bf Additional questions of Study 1}

\noindent\textit{Note: An additional option for ``no answer/I don't know'' was included.}

\paragraph*{Political orientation}
In politics, one speaks of left-wing and right-wing.
How would you describe your own political position in general?
Where on a scale of $1$ (left) to $7$ (right) would you place yourself?

\paragraph*{Sensitivity to cold}
On a scale from $1$ (not at all sensitive to cold) to $7$ (very sensitive to cold), how sensitive are you to cold?

\end{document}
