# Supplementary material for: Winter is coming: How laypeople think about different kinds of needs
Source: PLoS One. 2023 Nov 27;18(11):e0294572. doi: 10.1371/journal.pone.0294572 (PMC10681262; doi:10.1371/journal.pone.0294572)
Supplement: S6 Appendix — (ZIP) [file pone.0294572.s006.zip › S6_Appendix.tex]

\documentclass[10pt,letterpaper]{article}

\usepackage{amsmath}
\usepackage{amssymb}
\usepackage{array}
\usepackage[greek,english]{babel}
\usepackage[aboveskip=1pt,labelfont=bf,labelsep=period,justification=raggedright,singlelinecheck=off]{caption}
   \renewcommand{\figurename}{Fig}
\usepackage{changepage}
\usepackage{cite}
\usepackage{dcolumn}
   \newcolumntype{d}[1]{D{.}{.}{#1}}
\usepackage{epstopdf}
\usepackage{fancyhdr}
\usepackage{float}
\usepackage[top=0.85in,left=2.75in,footskip=0.75in]{geometry}
\usepackage{graphicx}
\usepackage{hyperref}
\usepackage{lastpage}
\usepackage[right]{lineno}
\usepackage{marvosym}
\usepackage[nopatch=eqnum]{microtype}
   \DisableLigatures[f]{encoding=*,family=*}
\usepackage{nameref}
\usepackage{pdflscape}
\usepackage{soul}
\usepackage{subcaption}
\usepackage[table]{xcolor}
\usepackage{textcomp}

\newcolumntype{+}{!{\vrule width 2pt}}

\newlength\savedwidth
\newcommand\thickcline[1]{%
   \noalign{\global\savedwidth\arrayrulewidth\global\arrayrulewidth 2pt}%
   \cline{#1}%
   \noalign{\vskip\arrayrulewidth}%
   \noalign{\global\arrayrulewidth\savedwidth}%
}

\newcommand\thickhline{\noalign{\global\savedwidth\arrayrulewidth\global\arrayrulewidth 2pt}%
\hline
\noalign{\global\arrayrulewidth\savedwidth}}

\raggedright
\setlength{\parindent}{0.5cm}
\textwidth 5.25in
\textheight 8.75in

\bibliographystyle{plos2015}

\makeatletter
\renewcommand{\@biblabel}[1]{\quad#1.}
\makeatother

% \pagestyle{myheadings}
\pagestyle{fancy}
\fancyhf{}
% \setlength{\headheight}{27.023pt}
% \lhead{\includegraphics[width=2.0in]{PLOS-submission.eps}}
\rfoot{\thepage/\pageref{LastPage}}
\renewcommand{\headrulewidth}{0pt}
\renewcommand{\footrule}{\hrule height 2pt \vspace{2mm}}
\fancyheadoffset[L]{2.25in}
\fancyfootoffset[L]{2.25in}
\lfoot{\today}

\begin{document}


%%%%%%%%%%%%%%%%%%%%%%%%%%%%%%%%
% CONTROL QUESTIONS OF STUDY 2 %
%%%%%%%%%%%%%%%%%%%%%%%%%%%%%%%%
\paragraph*{S6 Appendix}
{\bf Control questions of Study 2}

\noindent\textit{Note: Options for Questions 2 and 3 were displayed in randomized order.}\vspace{1ex}

\paragraph*{Question 1:} Please describe how often you reflect on justice issues in your daily life and what this means to you.

We ask this question to ensure that the tasks are read carefully.
If you are reading this, please enter the number $42$ in the field below instead of an answer to the question itself.

Have you ever reflected on justice issues?

\paragraph*{Question 2:} Which statements apply to this study?
Multiple answers are possible.

\begin{itemize}
   \item[$\square$] Farmers work a rye field.
   \item[$\square$] Farmers work a sunflower field.
   \item[$\square$] Farmers work a wheat field.
   \item[$\square$] Wood is needed to build a house.
   \item[$\square$] Wood is needed to heat in winter.
   \item[$\square$] Water is needed to run a mill.
   \item[$\square$] Water is needed to drink.
\end{itemize}

\paragraph*{Question 3:} How much wood have $A$ and $B$ cut together in the previous displayed cases.

\begin{itemize}
   \item[$\square$] $5000$
   \item[$\square$] $3000$
   \item[$\square$] $2500$
   \item[$\square$] $1800$
   \item[$\square$] $1200$
   \item[$\square$] $1000$
   \item[$\square$]  $500$
\end{itemize}

\end{document}
