# Supplementary material for: Winter is coming: How laypeople think about different kinds of needs
Source: PLoS One. 2023 Nov 27;18(11):e0294572. doi: 10.1371/journal.pone.0294572 (PMC10681262; doi:10.1371/journal.pone.0294572)
Supplement: S7 Appendix — (ZIP) [file pone.0294572.s007.zip › S7_Appendix.tex]

\documentclass[10pt,letterpaper]{article}

\usepackage{amsmath}
\usepackage{amssymb}
\usepackage{array}
\usepackage[greek,english]{babel}
\usepackage[aboveskip=1pt,labelfont=bf,labelsep=period,justification=raggedright,singlelinecheck=off]{caption}
   \renewcommand{\figurename}{Fig}
\usepackage{changepage}
\usepackage{cite}
\usepackage{dcolumn}
   \newcolumntype{d}[1]{D{.}{.}{#1}}
\usepackage{epstopdf}
\usepackage{fancyhdr}
\usepackage{float}
\usepackage[top=0.85in,left=2.75in,footskip=0.75in]{geometry}
\usepackage{graphicx}
\usepackage{hyperref}
\usepackage{lastpage}
\usepackage[right]{lineno}
\usepackage{marvosym}
\usepackage[nopatch=eqnum]{microtype}
   \DisableLigatures[f]{encoding=*,family=*}
\usepackage{nameref}
\usepackage{pdflscape}
\usepackage{soul}
\usepackage{subcaption}
\usepackage[table]{xcolor}
\usepackage{textcomp}

\newcolumntype{+}{!{\vrule width 2pt}}

\newlength\savedwidth
\newcommand\thickcline[1]{%
   \noalign{\global\savedwidth\arrayrulewidth\global\arrayrulewidth 2pt}%
   \cline{#1}%
   \noalign{\vskip\arrayrulewidth}%
   \noalign{\global\arrayrulewidth\savedwidth}%
}

\newcommand\thickhline{\noalign{\global\savedwidth\arrayrulewidth\global\arrayrulewidth 2pt}%
\hline
\noalign{\global\arrayrulewidth\savedwidth}}

\raggedright
\setlength{\parindent}{0.5cm}
\textwidth 5.25in
\textheight 8.75in

\bibliographystyle{plos2015}

\makeatletter
\renewcommand{\@biblabel}[1]{\quad#1.}
\makeatother

% \pagestyle{myheadings}
\pagestyle{fancy}
\fancyhf{}
% \setlength{\headheight}{27.023pt}
% \lhead{\includegraphics[width=2.0in]{PLOS-submission.eps}}
\rfoot{\thepage/\pageref{LastPage}}
\renewcommand{\headrulewidth}{0pt}
\renewcommand{\footrule}{\hrule height 2pt \vspace{2mm}}
\fancyheadoffset[L]{2.25in}
\fancyfootoffset[L]{2.25in}
\lfoot{\today}

\begin{document}


%%%%%%%%%%%%%%%%%%%%%%%%%%%%%%%%%%%
% ADDITIONAL QUESTIONS OF STUDY 2 %
%%%%%%%%%%%%%%%%%%%%%%%%%%%%%%%%%%%
\paragraph*{S7 Appendix}
{\bf Additional questions of Study 2}


%%%%%%%%%%%%%%
% PRINCIPLES %
%%%%%%%%%%%%%%
\paragraph*{Support for different distribution principles}

\noindent\textit{Note: Items were displayed in a randomized order. An additional option for ``no answer/I don't know'' was included.}\vspace{1ex}

\noindent How important were the following considerations for your distributions?
Please give your answers on a scale from $1$ (not at all important) to $7$ (very important).

\begin{itemize}
   \item Each person should receive as much wood as they need.
   \item Each person should receive the wood they have chopped.
   \item Each person should receive the same amount of wood.
\end{itemize}


%%%%%%%%%%%%%%%
% ORIENTATION %
%%%%%%%%%%%%%%%
\paragraph*{Political orientation}

\noindent\textit{Note: An additional option for ``no answer/I don't know'' was included.}\vspace{1ex}

\noindent In politics, one speaks of left-wing and right-wing.
How would you describe your own political position in general?
Where on a scale of $1$ (left) to $7$ (right) would you place yourself?


%%%%%%%%%%%%%%%
% SENSITIVITY %
%%%%%%%%%%%%%%%
\paragraph*{Sensitivity to cold}

\noindent\textit{Note: An additional option for ``no answer/I don't know'' was included.}\vspace{1ex}

\noindent On a scale from $1$ (not at all sensitive to cold) to $7$ (very sensitive to cold), how sensitive are you to cold?

\end{document}
