# Supplementary material for: Winter is coming: How laypeople think about different kinds of needs
Source: PLoS One. 2023 Nov 27;18(11):e0294572. doi: 10.1371/journal.pone.0294572 (PMC10681262; doi:10.1371/journal.pone.0294572)
Supplement: S2 Table — (ZIP) [file pone.0294572.s009.zip › S9_Table.tex]

\documentclass[10pt,letterpaper]{article}

\usepackage{amsmath}
\usepackage{amssymb}
\usepackage{array}
\usepackage[greek,english]{babel}
\usepackage[aboveskip=1pt,labelfont=bf,labelsep=period,justification=raggedright,singlelinecheck=off]{caption}
   \renewcommand{\figurename}{Fig}
\usepackage{changepage}
\usepackage{cite}
\usepackage{dcolumn}
   \newcolumntype{d}[1]{D{.}{.}{#1}}
\usepackage{epstopdf}
\usepackage{fancyhdr}
\usepackage{float}
\usepackage[top=0.85in,left=2.75in,footskip=0.75in]{geometry}
\usepackage{graphicx}
\usepackage{hyperref}
\usepackage{lastpage}
\usepackage[right]{lineno}
\usepackage{marvosym}
\usepackage[nopatch=eqnum]{microtype}
   \DisableLigatures[f]{encoding=*,family=*}
\usepackage{nameref}
\usepackage{pdflscape}
\usepackage{soul}
\usepackage{subcaption}
\usepackage[table]{xcolor}
\usepackage{textcomp}

\newcolumntype{+}{!{\vrule width 2pt}}

\newlength\savedwidth
\newcommand\thickcline[1]{%
   \noalign{\global\savedwidth\arrayrulewidth\global\arrayrulewidth 2pt}%
   \cline{#1}%
   \noalign{\vskip\arrayrulewidth}%
   \noalign{\global\arrayrulewidth\savedwidth}%
}

\newcommand\thickhline{\noalign{\global\savedwidth\arrayrulewidth\global\arrayrulewidth 2pt}%
\hline
\noalign{\global\arrayrulewidth\savedwidth}}

\raggedright
\setlength{\parindent}{0.5cm}
\textwidth 5.25in
\textheight 8.75in

\bibliographystyle{plos2015}

\makeatletter
\renewcommand{\@biblabel}[1]{\quad#1.}
\makeatother

% \pagestyle{myheadings}
\pagestyle{fancy}
\fancyhf{}
% \setlength{\headheight}{27.023pt}
% \lhead{\includegraphics[width=2.0in]{PLOS-submission.eps}}
\rfoot{\thepage/\pageref{LastPage}}
\renewcommand{\headrulewidth}{0pt}
\renewcommand{\footrule}{\hrule height 2pt \vspace{2mm}}
\fancyheadoffset[L]{2.25in}
\fancyfootoffset[L]{2.25in}
\lfoot{\today}

\begin{document}


%%%%%%%%%%%%%%%%%%
% SAMPLE STUDY 2 %
%%%%%%%%%%%%%%%%%%
\paragraph*{S9 Table}
{\bf Sample of Study 2 by gender, age, and income}

\begin{table}[ht!]
\begin{adjustwidth}{0in}{0in}
\label{tab:quota_study_2}
\begin{tabular}{rrrrrr}\\[0.5ex]\hline
   \multicolumn{2}{c}{Gender}   & \multicolumn{2}{c}{Age}   & \multicolumn{2}{c}{Income Interval$^a$}   \\\hline
   Group    & Share             & Group     & Share         & Group              & Share                \\\hline\hline
   Female   & 50.0              & $18-29$   & 21.0          &    [0, 1100)       & 16.0                 \\
   Male	    & 50.0              & $30-39$   & 18.0          & [1100, 1500)       & 23.0                 \\
            &                   & $40-49$   & 19.0          & [1500, 2000)       & 23.0                 \\
            &                   & $50-59$   & 24.0          & [2000, 2600)       & 19.0                 \\
            &                   & $60-69$   & 18.0          & [2600, $\infty$)   & 19.0                 \\\hline
\end{tabular}
\begin{flushleft}
   Share in percent. $n=200$. $^a$\,Household net income.
\end{flushleft}
\end{adjustwidth}
\end{table}

\end{document}
