# Supplementary material for: Winter is coming: How laypeople think about different kinds of needs
Source: PLoS One. 2023 Nov 27;18(11):e0294572. doi: 10.1371/journal.pone.0294572 (PMC10681262; doi:10.1371/journal.pone.0294572)
Supplement: S4 Table — (ZIP) [file pone.0294572.s011.zip › S11_Table.log]

This is pdfTeX, Version 3.141592653-2.6-1.40.24 (TeX Live 2022) (preloaded format=pdflatex 2022.12.5)  10 AUG 2023 11:27
entering extended mode
 restricted \write18 enabled.
 file:line:error style messages enabled.
 %&-line parsing enabled.
**S11_Table.tex
(./S11_Table.tex
LaTeX2e <2022-11-01> patch level 1
L3 programming layer <2022-11-02>
(/usr/local/texlive/2022basic/texmf-dist/tex/latex/base/article.cls
Document Class: article 2022/07/02 v1.4n Standard LaTeX document class
(/usr/local/texlive/2022basic/texmf-dist/tex/latex/base/size10.clo
File: size10.clo 2022/07/02 v1.4n Standard LaTeX file (size option)
)
\c@part=\count185
\c@section=\count186
\c@subsection=\count187
\c@subsubsection=\count188
\c@paragraph=\count189
\c@subparagraph=\count190
\c@figure=\count191
\c@table=\count192
\abovecaptionskip=\skip48
\belowcaptionskip=\skip49
\bibindent=\dimen140
)
(/usr/local/texlive/2022basic/texmf-dist/tex/latex/amsmath/amsmath.sty
Package: amsmath 2022/04/08 v2.17n AMS math features
\@mathmargin=\skip50

For additional information on amsmath, use the `?' option.
(/usr/local/texlive/2022basic/texmf-dist/tex/latex/amsmath/amstext.sty
Package: amstext 2021/08/26 v2.01 AMS text

(/usr/local/texlive/2022basic/texmf-dist/tex/latex/amsmath/amsgen.sty
File: amsgen.sty 1999/11/30 v2.0 generic functions
\@emptytoks=\toks16
\ex@=\dimen141
))
(/usr/local/texlive/2022basic/texmf-dist/tex/latex/amsmath/amsbsy.sty
Package: amsbsy 1999/11/29 v1.2d Bold Symbols
\pmbraise@=\dimen142
)
(/usr/local/texlive/2022basic/texmf-dist/tex/latex/amsmath/amsopn.sty
Package: amsopn 2022/04/08 v2.04 operator names
)
\inf@bad=\count193
LaTeX Info: Redefining \frac on input line 234.
\uproot@=\count194
\leftroot@=\count195
LaTeX Info: Redefining \overline on input line 399.
LaTeX Info: Redefining \colon on input line 410.
\classnum@=\count196
\DOTSCASE@=\count197
LaTeX Info: Redefining \ldots on input line 496.
LaTeX Info: Redefining \dots on input line 499.
LaTeX Info: Redefining \cdots on input line 620.
\Mathstrutbox@=\box51
\strutbox@=\box52
LaTeX Info: Redefining \big on input line 722.
LaTeX Info: Redefining \Big on input line 723.
LaTeX Info: Redefining \bigg on input line 724.
LaTeX Info: Redefining \Bigg on input line 725.
\big@size=\dimen143
LaTeX Font Info:    Redeclaring font encoding OML on input line 743.
LaTeX Font Info:    Redeclaring font encoding OMS on input line 744.
\macc@depth=\count198
LaTeX Info: Redefining \bmod on input line 905.
LaTeX Info: Redefining \pmod on input line 910.
LaTeX Info: Redefining \smash on input line 940.
LaTeX Info: Redefining \relbar on input line 970.
LaTeX Info: Redefining \Relbar on input line 971.
\c@MaxMatrixCols=\count199
\dotsspace@=\muskip16
\c@parentequation=\count266
\dspbrk@lvl=\count267
\tag@help=\toks17
\row@=\count268
\column@=\count269
\maxfields@=\count270
\andhelp@=\toks18
\eqnshift@=\dimen144
\alignsep@=\dimen145
\tagshift@=\dimen146
\tagwidth@=\dimen147
\totwidth@=\dimen148
\lineht@=\dimen149
\@envbody=\toks19
\multlinegap=\skip51
\multlinetaggap=\skip52
\mathdisplay@stack=\toks20
LaTeX Info: Redefining \[ on input line 2953.
LaTeX Info: Redefining \] on input line 2954.
)
(/usr/local/texlive/2022basic/texmf-dist/tex/latex/amsfonts/amssymb.sty
Package: amssymb 2013/01/14 v3.01 AMS font symbols

(/usr/local/texlive/2022basic/texmf-dist/tex/latex/amsfonts/amsfonts.sty
Package: amsfonts 2013/01/14 v3.01 Basic AMSFonts support
\symAMSa=\mathgroup4
\symAMSb=\mathgroup5
LaTeX Font Info:    Redeclaring math symbol \hbar on input line 98.
LaTeX Font Info:    Overwriting math alphabet `\mathfrak' in version `bold'
(Font)                  U/euf/m/n --> U/euf/b/n on input line 106.
))
(/usr/local/texlive/2022basic/texmf-dist/tex/latex/tools/array.sty
Package: array 2022/09/04 v2.5g Tabular extension package (FMi)
\col@sep=\dimen150
\ar@mcellbox=\box53
\extrarowheight=\dimen151
\NC@list=\toks21
\extratabsurround=\skip53
\backup@length=\skip54
\ar@cellbox=\box54
)
(/usr/local/texlive/2022basic/texmf-dist/tex/generic/babel/babel.sty
Package: babel 2022/11/30 3.83 The Babel package
\babel@savecnt=\count271
\U@D=\dimen152
\l@unhyphenated=\language87

(/usr/local/texlive/2022basic/texmf-dist/tex/generic/babel/txtbabel.def)
\bbl@readstream=\read2
\bbl@dirlevel=\count272

(/usr/local/texlive/2022basic/texmf-dist/tex/generic/babel-greek/greek.ldf
Language: greek 2020/11/10 v1.10 Greek support for the babel system
\bbl@monogreek=\count273
\bbl@polygreek=\count274
\bbl@ancientgreek=\count275

(/usr/local/texlive/2022basic/texmf-dist/tex/latex/greek-fontenc/lgrenc.def
File: lgrenc.def 2022/06/14 2.1 LGR Greek font encoding definitions
Now handling font encoding LGR ...
... processing UTF-8 mapping file for font encoding LGR

(/usr/local/texlive/2022basic/texmf-dist/tex/latex/greek-inputenc/lgrenc.dfu
File: lgrenc.dfu 2019/07/11 1.7 UTF-8 support for Greek
   defining Unicode char U+00A8 (decimal 168)
   defining Unicode char U+00AB (decimal 171)
   defining Unicode char U+00AF (decimal 175)
   defining Unicode char U+00B4 (decimal 180)
   defining Unicode char U+00B7 (decimal 183)
   defining Unicode char U+00BB (decimal 187)
   defining Unicode char U+0259 (decimal 601)
   defining Unicode char U+02D8 (decimal 728)
   defining Unicode char U+0374 (decimal 884)
   defining Unicode char U+0375 (decimal 885)
   defining Unicode char U+037A (decimal 890)
   defining Unicode char U+037E (decimal 894)
   defining Unicode char U+0384 (decimal 900)
   defining Unicode char U+0385 (decimal 901)
   defining Unicode char U+0386 (decimal 902)
   defining Unicode char U+0387 (decimal 903)
   defining Unicode char U+0388 (decimal 904)
   defining Unicode char U+0389 (decimal 905)
   defining Unicode char U+038A (decimal 906)
   defining Unicode char U+038C (decimal 908)
   defining Unicode char U+038E (decimal 910)
   defining Unicode char U+038F (decimal 911)
   defining Unicode char U+0390 (decimal 912)
   defining Unicode char U+0391 (decimal 913)
   defining Unicode char U+0392 (decimal 914)
   defining Unicode char U+0393 (decimal 915)
   defining Unicode char U+0394 (decimal 916)
   defining Unicode char U+0395 (decimal 917)
   defining Unicode char U+0396 (decimal 918)
   defining Unicode char U+0397 (decimal 919)
   defining Unicode char U+0398 (decimal 920)
   defining Unicode char U+0399 (decimal 921)
   defining Unicode char U+039A (decimal 922)
   defining Unicode char U+039B (decimal 923)
   defining Unicode char U+039C (decimal 924)
   defining Unicode char U+039D (decimal 925)
   defining Unicode char U+039E (decimal 926)
   defining Unicode char U+039F (decimal 927)
   defining Unicode char U+03A0 (decimal 928)
   defining Unicode char U+03A1 (decimal 929)
   defining Unicode char U+03A3 (decimal 931)
   defining Unicode char U+03A4 (decimal 932)
   defining Unicode char U+03A5 (decimal 933)
   defining Unicode char U+03A6 (decimal 934)
   defining Unicode char U+03A7 (decimal 935)
   defining Unicode char U+03A8 (decimal 936)
   defining Unicode char U+03A9 (decimal 937)
   defining Unicode char U+03AA (decimal 938)
   defining Unicode char U+03AB (decimal 939)
   defining Unicode char U+03AC (decimal 940)
   defining Unicode char U+03AD (decimal 941)
   defining Unicode char U+03AE (decimal 942)
   defining Unicode char U+03AF (decimal 943)
   defining Unicode char U+03B0 (decimal 944)
   defining Unicode char U+03B1 (decimal 945)
   defining Unicode char U+03B2 (decimal 946)
   defining Unicode char U+03B3 (decimal 947)
   defining Unicode char U+03B4 (decimal 948)
   defining Unicode char U+03B5 (decimal 949)
   defining Unicode char U+03B6 (decimal 950)
   defining Unicode char U+03B7 (decimal 951)
   defining Unicode char U+03B8 (decimal 952)
   defining Unicode char U+03B9 (decimal 953)
   defining Unicode char U+03BA (decimal 954)
   defining Unicode char U+03BB (decimal 955)
   defining Unicode char U+03BC (decimal 956)
   defining Unicode char U+03BD (decimal 957)
   defining Unicode char U+03BE (decimal 958)
   defining Unicode char U+03BF (decimal 959)
   defining Unicode char U+03C0 (decimal 960)
   defining Unicode char U+03C1 (decimal 961)
   defining Unicode char U+03C2 (decimal 962)
   defining Unicode char U+03C3 (decimal 963)
   defining Unicode char U+03C4 (decimal 964)
   defining Unicode char U+03C5 (decimal 965)
   defining Unicode char U+03C6 (decimal 966)
   defining Unicode char U+03C7 (decimal 967)
   defining Unicode char U+03C8 (decimal 968)
   defining Unicode char U+03C9 (decimal 969)
   defining Unicode char U+03CA (decimal 970)
   defining Unicode char U+03CB (decimal 971)
   defining Unicode char U+03CC (decimal 972)
   defining Unicode char U+03CD (decimal 973)
   defining Unicode char U+03CE (decimal 974)
   defining Unicode char U+03D0 (decimal 976)
   defining Unicode char U+03D1 (decimal 977)
   defining Unicode char U+03D5 (decimal 981)
   defining Unicode char U+03D6 (decimal 982)
   defining Unicode char U+03D8 (decimal 984)
   defining Unicode char U+03D9 (decimal 985)
   defining Unicode char U+03DA (decimal 986)
   defining Unicode char U+03DB (decimal 987)
   defining Unicode char U+03DC (decimal 988)
   defining Unicode char U+03DD (decimal 989)
   defining Unicode char U+03DF (decimal 991)
   defining Unicode char U+03E0 (decimal 992)
   defining Unicode char U+03E1 (decimal 993)
   defining Unicode char U+03F0 (decimal 1008)
   defining Unicode char U+03F1 (decimal 1009)
   defining Unicode char U+03F4 (decimal 1012)
   defining Unicode char U+03F5 (decimal 1013)
   defining Unicode char U+1F00 (decimal 7936)
   defining Unicode char U+1F01 (decimal 7937)
   defining Unicode char U+1F02 (decimal 7938)
   defining Unicode char U+1F03 (decimal 7939)
   defining Unicode char U+1F04 (decimal 7940)
   defining Unicode char U+1F05 (decimal 7941)
   defining Unicode char U+1F06 (decimal 7942)
   defining Unicode char U+1F07 (decimal 7943)
   defining Unicode char U+1F08 (decimal 7944)
   defining Unicode char U+1F09 (decimal 7945)
   defining Unicode char U+1F0A (decimal 7946)
   defining Unicode char U+1F0B (decimal 7947)
   defining Unicode char U+1F0C (decimal 7948)
   defining Unicode char U+1F0D (decimal 7949)
   defining Unicode char U+1F0E (decimal 7950)
   defining Unicode char U+1F0F (decimal 7951)
   defining Unicode char U+1F10 (decimal 7952)
   defining Unicode char U+1F11 (decimal 7953)
   defining Unicode char U+1F12 (decimal 7954)
   defining Unicode char U+1F13 (decimal 7955)
   defining Unicode char U+1F14 (decimal 7956)
   defining Unicode char U+1F15 (decimal 7957)
   defining Unicode char U+1F18 (decimal 7960)
   defining Unicode char U+1F19 (decimal 7961)
   defining Unicode char U+1F1A (decimal 7962)
   defining Unicode char U+1F1B (decimal 7963)
   defining Unicode char U+1F1C (decimal 7964)
   defining Unicode char U+1F1D (decimal 7965)
   defining Unicode char U+1F20 (decimal 7968)
   defining Unicode char U+1F21 (decimal 7969)
   defining Unicode char U+1F22 (decimal 7970)
   defining Unicode char U+1F23 (decimal 7971)
   defining Unicode char U+1F24 (decimal 7972)
   defining Unicode char U+1F25 (decimal 7973)
   defining Unicode char U+1F26 (decimal 7974)
   defining Unicode char U+1F27 (decimal 7975)
   defining Unicode char U+1F28 (decimal 7976)
   defining Unicode char U+1F29 (decimal 7977)
   defining Unicode char U+1F2A (decimal 7978)
   defining Unicode char U+1F2B (decimal 7979)
   defining Unicode char U+1F2C (decimal 7980)
   defining Unicode char U+1F2D (decimal 7981)
   defining Unicode char U+1F2E (decimal 7982)
   defining Unicode char U+1F2F (decimal 7983)
   defining Unicode char U+1F30 (decimal 7984)
   defining Unicode char U+1F31 (decimal 7985)
   defining Unicode char U+1F32 (decimal 7986)
   defining Unicode char U+1F33 (decimal 7987)
   defining Unicode char U+1F34 (decimal 7988)
   defining Unicode char U+1F35 (decimal 7989)
   defining Unicode char U+1F36 (decimal 7990)
   defining Unicode char U+1F37 (decimal 7991)
   defining Unicode char U+1F38 (decimal 7992)
   defining Unicode char U+1F39 (decimal 7993)
   defining Unicode char U+1F3A (decimal 7994)
   defining Unicode char U+1F3B (decimal 7995)
   defining Unicode char U+1F3C (decimal 7996)
   defining Unicode char U+1F3D (decimal 7997)
   defining Unicode char U+1F3E (decimal 7998)
   defining Unicode char U+1F3F (decimal 7999)
   defining Unicode char U+1F40 (decimal 8000)
   defining Unicode char U+1F41 (decimal 8001)
   defining Unicode char U+1F42 (decimal 8002)
   defining Unicode char U+1F43 (decimal 8003)
   defining Unicode char U+1F44 (decimal 8004)
   defining Unicode char U+1F45 (decimal 8005)
   defining Unicode char U+1F48 (decimal 8008)
   defining Unicode char U+1F49 (decimal 8009)
   defining Unicode char U+1F4A (decimal 8010)
   defining Unicode char U+1F4B (decimal 8011)
   defining Unicode char U+1F4C (decimal 8012)
   defining Unicode char U+1F4D (decimal 8013)
   defining Unicode char U+1F50 (decimal 8016)
   defining Unicode char U+1F51 (decimal 8017)
   defining Unicode char U+1F52 (decimal 8018)
   defining Unicode char U+1F53 (decimal 8019)
   defining Unicode char U+1F54 (decimal 8020)
   defining Unicode char U+1F55 (decimal 8021)
   defining Unicode char U+1F56 (decimal 8022)
   defining Unicode char U+1F57 (decimal 8023)
   defining Unicode char U+1F59 (decimal 8025)
   defining Unicode char U+1F5B (decimal 8027)
   defining Unicode char U+1F5D (decimal 8029)
   defining Unicode char U+1F5F (decimal 8031)
   defining Unicode char U+1F60 (decimal 8032)
   defining Unicode char U+1F61 (decimal 8033)
   defining Unicode char U+1F62 (decimal 8034)
   defining Unicode char U+1F63 (decimal 8035)
   defining Unicode char U+1F64 (decimal 8036)
   defining Unicode char U+1F65 (decimal 8037)
   defining Unicode char U+1F66 (decimal 8038)
   defining Unicode char U+1F67 (decimal 8039)
   defining Unicode char U+1F68 (decimal 8040)
   defining Unicode char U+1F69 (decimal 8041)
   defining Unicode char U+1F6A (decimal 8042)
   defining Unicode char U+1F6B (decimal 8043)
   defining Unicode char U+1F6C (decimal 8044)
   defining Unicode char U+1F6D (decimal 8045)
   defining Unicode char U+1F6E (decimal 8046)
   defining Unicode char U+1F6F (decimal 8047)
   defining Unicode char U+1F70 (decimal 8048)
   defining Unicode char U+1F71 (decimal 8049)
   defining Unicode char U+1F72 (decimal 8050)
   defining Unicode char U+1F73 (decimal 8051)
   defining Unicode char U+1F74 (decimal 8052)
   defining Unicode char U+1F75 (decimal 8053)
   defining Unicode char U+1F76 (decimal 8054)
   defining Unicode char U+1F77 (decimal 8055)
   defining Unicode char U+1F78 (decimal 8056)
   defining Unicode char U+1F79 (decimal 8057)
   defining Unicode char U+1F7A (decimal 8058)
   defining Unicode char U+1F7B (decimal 8059)
   defining Unicode char U+1F7C (decimal 8060)
   defining Unicode char U+1F7D (decimal 8061)
   defining Unicode char U+1F80 (decimal 8064)
   defining Unicode char U+1F81 (decimal 8065)
   defining Unicode char U+1F82 (decimal 8066)
   defining Unicode char U+1F83 (decimal 8067)
   defining Unicode char U+1F84 (decimal 8068)
   defining Unicode char U+1F85 (decimal 8069)
   defining Unicode char U+1F86 (decimal 8070)
   defining Unicode char U+1F87 (decimal 8071)
   defining Unicode char U+1F88 (decimal 8072)
   defining Unicode char U+1F89 (decimal 8073)
   defining Unicode char U+1F8A (decimal 8074)
   defining Unicode char U+1F8B (decimal 8075)
   defining Unicode char U+1F8C (decimal 8076)
   defining Unicode char U+1F8D (decimal 8077)
   defining Unicode char U+1F8E (decimal 8078)
   defining Unicode char U+1F8F (decimal 8079)
   defining Unicode char U+1F90 (decimal 8080)
   defining Unicode char U+1F91 (decimal 8081)
   defining Unicode char U+1F92 (decimal 8082)
   defining Unicode char U+1F93 (decimal 8083)
   defining Unicode char U+1F94 (decimal 8084)
   defining Unicode char U+1F95 (decimal 8085)
   defining Unicode char U+1F96 (decimal 8086)
   defining Unicode char U+1F97 (decimal 8087)
   defining Unicode char U+1F98 (decimal 8088)
   defining Unicode char U+1F99 (decimal 8089)
   defining Unicode char U+1F9A (decimal 8090)
   defining Unicode char U+1F9B (decimal 8091)
   defining Unicode char U+1F9C (decimal 8092)
   defining Unicode char U+1F9D (decimal 8093)
   defining Unicode char U+1F9E (decimal 8094)
   defining Unicode char U+1F9F (decimal 8095)
   defining Unicode char U+1FA0 (decimal 8096)
   defining Unicode char U+1FA1 (decimal 8097)
   defining Unicode char U+1FA2 (decimal 8098)
   defining Unicode char U+1FA3 (decimal 8099)
   defining Unicode char U+1FA4 (decimal 8100)
   defining Unicode char U+1FA5 (decimal 8101)
   defining Unicode char U+1FA6 (decimal 8102)
   defining Unicode char U+1FA7 (decimal 8103)
   defining Unicode char U+1FA8 (decimal 8104)
   defining Unicode char U+1FA9 (decimal 8105)
   defining Unicode char U+1FAA (decimal 8106)
   defining Unicode char U+1FAB (decimal 8107)
   defining Unicode char U+1FAC (decimal 8108)
   defining Unicode char U+1FAD (decimal 8109)
   defining Unicode char U+1FAE (decimal 8110)
   defining Unicode char U+1FAF (decimal 8111)
   defining Unicode char U+1FB0 (decimal 8112)
   defining Unicode char U+1FB1 (decimal 8113)
   defining Unicode char U+1FB2 (decimal 8114)
   defining Unicode char U+1FB3 (decimal 8115)
   defining Unicode char U+1FB4 (decimal 8116)
   defining Unicode char U+1FB6 (decimal 8118)
   defining Unicode char U+1FB7 (decimal 8119)
   defining Unicode char U+1FB8 (decimal 8120)
   defining Unicode char U+1FB9 (decimal 8121)
   defining Unicode char U+1FBA (decimal 8122)
   defining Unicode char U+1FBB (decimal 8123)
   defining Unicode char U+1FBC (decimal 8124)
   defining Unicode char U+1FBD (decimal 8125)
   defining Unicode char U+1FBE (decimal 8126)
   defining Unicode char U+1FBF (decimal 8127)
   defining Unicode char U+1FC0 (decimal 8128)
   defining Unicode char U+1FC1 (decimal 8129)
   defining Unicode char U+1FC2 (decimal 8130)
   defining Unicode char U+1FC3 (decimal 8131)
   defining Unicode char U+1FC4 (decimal 8132)
   defining Unicode char U+1FC6 (decimal 8134)
   defining Unicode char U+1FC7 (decimal 8135)
   defining Unicode char U+1FC8 (decimal 8136)
   defining Unicode char U+1FC9 (decimal 8137)
   defining Unicode char U+1FCA (decimal 8138)
   defining Unicode char U+1FCB (decimal 8139)
   defining Unicode char U+1FCC (decimal 8140)
   defining Unicode char U+1FCD (decimal 8141)
   defining Unicode char U+1FCE (decimal 8142)
   defining Unicode char U+1FCF (decimal 8143)
   defining Unicode char U+1FD0 (decimal 8144)
   defining Unicode char U+1FD1 (decimal 8145)
   defining Unicode char U+1FD2 (decimal 8146)
   defining Unicode char U+1FD3 (decimal 8147)
   defining Unicode char U+1FD6 (decimal 8150)
   defining Unicode char U+1FD7 (decimal 8151)
   defining Unicode char U+1FD8 (decimal 8152)
   defining Unicode char U+1FD9 (decimal 8153)
   defining Unicode char U+1FDA (decimal 8154)
   defining Unicode char U+1FDB (decimal 8155)
   defining Unicode char U+1FDD (decimal 8157)
   defining Unicode char U+1FDE (decimal 8158)
   defining Unicode char U+1FDF (decimal 8159)
   defining Unicode char U+1FE0 (decimal 8160)
   defining Unicode char U+1FE1 (decimal 8161)
   defining Unicode char U+1FE2 (decimal 8162)
   defining Unicode char U+1FE3 (decimal 8163)
   defining Unicode char U+1FE4 (decimal 8164)
   defining Unicode char U+1FE5 (decimal 8165)
   defining Unicode char U+1FE6 (decimal 8166)
   defining Unicode char U+1FE7 (decimal 8167)
   defining Unicode char U+1FE8 (decimal 8168)
   defining Unicode char U+1FE9 (decimal 8169)
   defining Unicode char U+1FEA (decimal 8170)
   defining Unicode char U+1FEB (decimal 8171)
   defining Unicode char U+1FEC (decimal 8172)
   defining Unicode char U+1FED (decimal 8173)
   defining Unicode char U+1FEE (decimal 8174)
   defining Unicode char U+1FEF (decimal 8175)
   defining Unicode char U+1FF2 (decimal 8178)
   defining Unicode char U+1FF3 (decimal 8179)
   defining Unicode char U+1FF4 (decimal 8180)
   defining Unicode char U+1FF6 (decimal 8182)
   defining Unicode char U+1FF7 (decimal 8183)
   defining Unicode char U+1FF8 (decimal 8184)
   defining Unicode char U+1FF9 (decimal 8185)
   defining Unicode char U+1FFA (decimal 8186)
   defining Unicode char U+1FFB (decimal 8187)
   defining Unicode char U+1FFC (decimal 8188)
   defining Unicode char U+1FFD (decimal 8189)
   defining Unicode char U+1FFE (decimal 8190)
   defining Unicode char U+2013 (decimal 8211)
   defining Unicode char U+2014 (decimal 8212)
   defining Unicode char U+2018 (decimal 8216)
   defining Unicode char U+2019 (decimal 8217)
   defining Unicode char U+201A (decimal 8218)
   defining Unicode char U+2030 (decimal 8240)
   defining Unicode char U+2039 (decimal 8249)
   defining Unicode char U+203A (decimal 8250)
   defining Unicode char U+20AC (decimal 8364)
   defining Unicode char U+2126 (decimal 8486)
   defining Unicode char U+10144 (decimal 65860)
   defining Unicode char U+10145 (decimal 65861)
   defining Unicode char U+10146 (decimal 65862)
   defining Unicode char U+10147 (decimal 65863)
)
(/usr/local/texlive/2022basic/texmf-dist/tex/latex/greek-fontenc/greek-fontenc.
def
File: greek-fontenc.def 2020/10/30 2.0 Common Greek font encoding definitions
))
LaTeX Info: Redefining \& on input line 125.
)
(/usr/local/texlive/2022basic/texmf-dist/tex/generic/babel-english/english.ldf
Language: english 2017/06/06 v3.3r English support from the babel system
Package babel Info: Hyphen rules for 'canadian' set to \l@english
(babel)             (\language0). Reported on input line 102.
Package babel Info: Hyphen rules for 'australian' set to \l@ukenglish
(babel)             (\language21). Reported on input line 105.
Package babel Info: Hyphen rules for 'newzealand' set to \l@ukenglish
(babel)             (\language21). Reported on input line 108.
))
(/usr/local/texlive/2022basic/texmf-dist/tex/generic/babel/locale/en/babel-engl
ish.tex
Package babel Info: Importing font and identification data for english
(babel)             from babel-en.ini. Reported on input line 11.
)
(/usr/local/texlive/2022basic/texmf-dist/tex/generic/babel/locale/el/babel-gree
k.tex
Package babel Info: Importing font and identification data for greek
(babel)             from babel-el.ini. Reported on input line 11.
) (/usr/local/texlive/2022basic/texmf-dist/tex/latex/caption/caption.sty
Package: caption 2022/03/01 v3.6b Customizing captions (AR)

(/usr/local/texlive/2022basic/texmf-dist/tex/latex/caption/caption3.sty
Package: caption3 2022/03/17 v2.3b caption3 kernel (AR)

(/usr/local/texlive/2022basic/texmf-dist/tex/latex/graphics/keyval.sty
Package: keyval 2022/05/29 v1.15 key=value parser (DPC)
\KV@toks@=\toks22
)
\caption@tempdima=\dimen153
\captionmargin=\dimen154
\caption@leftmargin=\dimen155
\caption@rightmargin=\dimen156
\caption@width=\dimen157
\caption@indent=\dimen158
\caption@parindent=\dimen159
\caption@hangindent=\dimen160
Package caption Info: Standard document class detected.
)
\c@caption@flags=\count276
\c@continuedfloat=\count277
)
(/usr/local/texlive/2022basic/texmf-dist/tex/latex/changepage/changepage.sty
Package: changepage 2009/10/20 v1.0c check page and change page layout
\c@cp@cntr=\count278
\cp@tempcnt=\count279
)
(/usr/local/texlive/2022basic/texmf-dist/tex/latex/cite/cite.sty
LaTeX Info: Redefining \cite on input line 302.
LaTeX Info: Redefining \nocite on input line 332.
Package: cite 2015/02/27  v 5.5
)
(/usr/local/texlive/2022basic/texmf-dist/tex/latex/tools/dcolumn.sty
Package: dcolumn 2014/10/28 v1.06 decimal alignment package (DPC)
)
(/usr/local/texlive/2022basic/texmf-dist/tex/latex/epstopdf-pkg/epstopdf.sty
Package: epstopdf 2020-01-24 v2.11 Conversion with epstopdf on the fly (HO)

(/usr/local/texlive/2022basic/texmf-dist/tex/generic/infwarerr/infwarerr.sty
Package: infwarerr 2019/12/03 v1.5 Providing info/warning/error messages (HO)
)
(/usr/local/texlive/2022basic/texmf-dist/tex/latex/grfext/grfext.sty
Package: grfext 2019/12/03 v1.3 Manage graphics extensions (HO)

(/usr/local/texlive/2022basic/texmf-dist/tex/generic/kvdefinekeys/kvdefinekeys.
sty
Package: kvdefinekeys 2019-12-19 v1.6 Define keys (HO)
))
(/usr/local/texlive/2022basic/texmf-dist/tex/latex/kvoptions/kvoptions.sty
Package: kvoptions 2022-06-15 v3.15 Key value format for package options (HO)

(/usr/local/texlive/2022basic/texmf-dist/tex/generic/ltxcmds/ltxcmds.sty
Package: ltxcmds 2020-05-10 v1.25 LaTeX kernel commands for general use (HO)
)
(/usr/local/texlive/2022basic/texmf-dist/tex/latex/kvsetkeys/kvsetkeys.sty
Package: kvsetkeys 2022-10-05 v1.19 Key value parser (HO)
))
(/usr/local/texlive/2022basic/texmf-dist/tex/generic/pdftexcmds/pdftexcmds.sty
Package: pdftexcmds 2020-06-27 v0.33 Utility functions of pdfTeX for LuaTeX (HO
)

(/usr/local/texlive/2022basic/texmf-dist/tex/generic/iftex/iftex.sty
Package: iftex 2022/02/03 v1.0f TeX engine tests
)
Package pdftexcmds Info: \pdf@primitive is available.
Package pdftexcmds Info: \pdf@ifprimitive is available.
Package pdftexcmds Info: \pdfdraftmode found.
)
(/usr/local/texlive/2022basic/texmf-dist/tex/latex/epstopdf-pkg/epstopdf-base.s
ty
Package: epstopdf-base 2020-01-24 v2.11 Base part for package epstopdf


Package epstopdf Warning: No graphics package `graphic{s,x}' loaded.

)) (/usr/local/texlive/2022basic/texmf-dist/tex/latex/fancyhdr/fancyhdr.sty
Package: fancyhdr 2022/11/09 v4.1 Extensive control of page headers and footers

\f@nch@headwidth=\skip55
\f@nch@O@elh=\skip56
\f@nch@O@erh=\skip57
\f@nch@O@olh=\skip58
\f@nch@O@orh=\skip59
\f@nch@O@elf=\skip60
\f@nch@O@erf=\skip61
\f@nch@O@olf=\skip62
\f@nch@O@orf=\skip63
)
(/usr/local/texlive/2022basic/texmf-dist/tex/latex/float/float.sty
Package: float 2001/11/08 v1.3d Float enhancements (AL)
\c@float@type=\count280
\float@exts=\toks23
\float@box=\box55
\@float@everytoks=\toks24
\@floatcapt=\box56
)
(/usr/local/texlive/2022basic/texmf-dist/tex/latex/geometry/geometry.sty
Package: geometry 2020/01/02 v5.9 Page Geometry

(/usr/local/texlive/2022basic/texmf-dist/tex/generic/iftex/ifvtex.sty
Package: ifvtex 2019/10/25 v1.7 ifvtex legacy package. Use iftex instead.
)
\Gm@cnth=\count281
\Gm@cntv=\count282
\c@Gm@tempcnt=\count283
\Gm@bindingoffset=\dimen161
\Gm@wd@mp=\dimen162
\Gm@odd@mp=\dimen163
\Gm@even@mp=\dimen164
\Gm@layoutwidth=\dimen165
\Gm@layoutheight=\dimen166
\Gm@layouthoffset=\dimen167
\Gm@layoutvoffset=\dimen168
\Gm@dimlist=\toks25
)
(/usr/local/texlive/2022basic/texmf-dist/tex/latex/graphics/graphicx.sty
Package: graphicx 2021/09/16 v1.2d Enhanced LaTeX Graphics (DPC,SPQR)

(/usr/local/texlive/2022basic/texmf-dist/tex/latex/graphics/graphics.sty
Package: graphics 2022/03/10 v1.4e Standard LaTeX Graphics (DPC,SPQR)

(/usr/local/texlive/2022basic/texmf-dist/tex/latex/graphics/trig.sty
Package: trig 2021/08/11 v1.11 sin cos tan (DPC)
)
(/usr/local/texlive/2022basic/texmf-dist/tex/latex/graphics-cfg/graphics.cfg
File: graphics.cfg 2016/06/04 v1.11 sample graphics configuration
)
Package graphics Info: Driver file: pdftex.def on input line 107.

(/usr/local/texlive/2022basic/texmf-dist/tex/latex/graphics-def/pdftex.def
File: pdftex.def 2022/09/22 v1.2b Graphics/color driver for pdftex
))
\Gin@req@height=\dimen169
\Gin@req@width=\dimen170
)
(/usr/local/texlive/2022basic/texmf-dist/tex/latex/hyperref/hyperref.sty
Package: hyperref 2022-11-13 v7.00u Hypertext links for LaTeX

(/usr/local/texlive/2022basic/texmf-dist/tex/generic/pdfescape/pdfescape.sty
Package: pdfescape 2019/12/09 v1.15 Implements pdfTeX's escape features (HO)
)
(/usr/local/texlive/2022basic/texmf-dist/tex/latex/hycolor/hycolor.sty
Package: hycolor 2020-01-27 v1.10 Color options for hyperref/bookmark (HO)
)
(/usr/local/texlive/2022basic/texmf-dist/tex/latex/letltxmacro/letltxmacro.sty
Package: letltxmacro 2019/12/03 v1.6 Let assignment for LaTeX macros (HO)
) (/usr/local/texlive/2022basic/texmf-dist/tex/latex/auxhook/auxhook.sty
Package: auxhook 2019-12-17 v1.6 Hooks for auxiliary files (HO)
)
(/usr/local/texlive/2022basic/texmf-dist/tex/latex/hyperref/nameref.sty
Package: nameref 2022-05-17 v2.50 Cross-referencing by name of section

(/usr/local/texlive/2022basic/texmf-dist/tex/latex/refcount/refcount.sty
Package: refcount 2019/12/15 v3.6 Data extraction from label references (HO)
)
(/usr/local/texlive/2022basic/texmf-dist/tex/generic/gettitlestring/gettitlestr
ing.sty
Package: gettitlestring 2019/12/15 v1.6 Cleanup title references (HO)
)
\c@section@level=\count284
)
\@linkdim=\dimen171
\Hy@linkcounter=\count285
\Hy@pagecounter=\count286

(/usr/local/texlive/2022basic/texmf-dist/tex/latex/hyperref/pd1enc.def
File: pd1enc.def 2022-11-13 v7.00u Hyperref: PDFDocEncoding definition (HO)
Now handling font encoding PD1 ...
... no UTF-8 mapping file for font encoding PD1
)
(/usr/local/texlive/2022basic/texmf-dist/tex/generic/intcalc/intcalc.sty
Package: intcalc 2019/12/15 v1.3 Expandable calculations with integers (HO)
)
(/usr/local/texlive/2022basic/texmf-dist/tex/generic/etexcmds/etexcmds.sty
Package: etexcmds 2019/12/15 v1.7 Avoid name clashes with e-TeX commands (HO)
)
\Hy@SavedSpaceFactor=\count287

(/usr/local/texlive/2022basic/texmf-dist/tex/latex/hyperref/puenc.def
File: puenc.def 2022-11-13 v7.00u Hyperref: PDF Unicode definition (HO)
Now handling font encoding PU ...
... no UTF-8 mapping file for font encoding PU

(/usr/local/texlive/2022basic/texmf-dist/tex/latex/hyperref/puenc-greekbasic.de
f
File: puenc-greekbasic.def 2022-11-13 v7.00u Hyperref: PDF Unicode definition (
greek block) (HO)
))
Package hyperref Info: Hyper figures OFF on input line 4162.
Package hyperref Info: Link nesting OFF on input line 4167.
Package hyperref Info: Hyper index ON on input line 4170.
Package hyperref Info: Plain pages OFF on input line 4177.
Package hyperref Info: Backreferencing OFF on input line 4182.
Package hyperref Info: Implicit mode ON; LaTeX internals redefined.
Package hyperref Info: Bookmarks ON on input line 4410.
\c@Hy@tempcnt=\count288
 (/usr/local/texlive/2022basic/texmf-dist/tex/latex/url/url.sty
\Urlmuskip=\muskip17
Package: url 2013/09/16  ver 3.4  Verb mode for urls, etc.
)
LaTeX Info: Redefining \url on input line 4748.
\XeTeXLinkMargin=\dimen172

(/usr/local/texlive/2022basic/texmf-dist/tex/generic/bitset/bitset.sty
Package: bitset 2019/12/09 v1.3 Handle bit-vector datatype (HO)

(/usr/local/texlive/2022basic/texmf-dist/tex/generic/bigintcalc/bigintcalc.sty
Package: bigintcalc 2019/12/15 v1.5 Expandable calculations on big integers (HO
)
))
\Fld@menulength=\count289
\Field@Width=\dimen173
\Fld@charsize=\dimen174
Package hyperref Info: Hyper figures OFF on input line 6027.
Package hyperref Info: Link nesting OFF on input line 6032.
Package hyperref Info: Hyper index ON on input line 6035.
Package hyperref Info: backreferencing OFF on input line 6042.
Package hyperref Info: Link coloring OFF on input line 6047.
Package hyperref Info: Link coloring with OCG OFF on input line 6052.
Package hyperref Info: PDF/A mode OFF on input line 6057.
 (/usr/local/texlive/2022basic/texmf-dist/tex/latex/base/atbegshi-ltx.sty
Package: atbegshi-ltx 2021/01/10 v1.0c Emulation of the original atbegshi
package with kernel methods
)
\Hy@abspage=\count290
\c@Item=\count291
\c@Hfootnote=\count292
)
Package hyperref Info: Driver (autodetected): hpdftex.

(/usr/local/texlive/2022basic/texmf-dist/tex/latex/hyperref/hpdftex.def
File: hpdftex.def 2022-11-13 v7.00u Hyperref driver for pdfTeX

(/usr/local/texlive/2022basic/texmf-dist/tex/latex/base/atveryend-ltx.sty
Package: atveryend-ltx 2020/08/19 v1.0a Emulation of the original atveryend pac
kage
with kernel methods
)
\Fld@listcount=\count293
\c@bookmark@seq@number=\count294

(/usr/local/texlive/2022basic/texmf-dist/tex/latex/rerunfilecheck/rerunfilechec
k.sty
Package: rerunfilecheck 2022-07-10 v1.10 Rerun checks for auxiliary files (HO)

(/usr/local/texlive/2022basic/texmf-dist/tex/generic/uniquecounter/uniquecounte
r.sty
Package: uniquecounter 2019/12/15 v1.4 Provide unlimited unique counter (HO)
)
Package uniquecounter Info: New unique counter `rerunfilecheck' on input line 2
85.
)
\Hy@SectionHShift=\skip64
)
(/usr/local/texlive/2022basic/texmf-dist/tex/latex/lastpage/lastpage.sty
Package: lastpage 2021/09/03 v1.2n Refers to last page's name (HMM; JPG)
)
(/usr/local/texlive/2022basic/texmf-dist/tex/latex/lineno/lineno.sty
Package: lineno 2005/11/02 line numbers on paragraphs v4.41
\linenopenalty=\count295
\output=\toks26
\linenoprevgraf=\count296
\linenumbersep=\dimen175
\linenumberwidth=\dimen176
\c@linenumber=\count297
\c@pagewiselinenumber=\count298
\c@LN@truepage=\count299
\c@internallinenumber=\count300
\c@internallinenumbers=\count301
\quotelinenumbersep=\dimen177
\bframerule=\dimen178
\bframesep=\dimen179
\bframebox=\box57
LaTeX Info: Redefining \\ on input line 3056.
)
(/usr/local/texlive/2022basic/texmf-dist/tex/latex/marvosym/marvosym.sty
Package: marvosym 2011/07/20 v2.2 Martin Vogel's Symbols font definitions
)
(/usr/local/texlive/2022basic/texmf-dist/tex/latex/microtype/microtype.sty
Package: microtype 2022/06/23 v3.0f Micro-typographical refinements (RS)

(/usr/local/texlive/2022basic/texmf-dist/tex/latex/etoolbox/etoolbox.sty
Package: etoolbox 2020/10/05 v2.5k e-TeX tools for LaTeX (JAW)
\etb@tempcnta=\count302
)
\MT@toks=\toks27
\MT@tempbox=\box58
\MT@count=\count303
LaTeX Info: Redefining \noprotrusionifhmode on input line 1045.
LaTeX Info: Redefining \leftprotrusion on input line 1046.
LaTeX Info: Redefining \rightprotrusion on input line 1056.
LaTeX Info: Redefining \textls on input line 1234.
\MT@outer@kern=\dimen180
LaTeX Info: Redefining \textmicrotypecontext on input line 1858.
\MT@listname@count=\count304

(/usr/local/texlive/2022basic/texmf-dist/tex/latex/microtype/microtype-pdftex.d
ef
File: microtype-pdftex.def 2022/06/23 v3.0f Definitions specific to pdftex (RS)

LaTeX Info: Redefining \lsstyle on input line 900.
LaTeX Info: Redefining \lslig on input line 900.
\MT@outer@space=\skip65
)
Package microtype Info: Loading configuration file microtype.cfg.
 (/usr/local/texlive/2022basic/texmf-dist/tex/latex/microtype/microtype.cfg
File: microtype.cfg 2022/06/23 v3.0f microtype main configuration file (RS)
)) (/usr/local/texlive/2022basic/texmf-dist/tex/latex/pdflscape/pdflscape.sty
Package: pdflscape 2022-10-27 v0.13 Display of landscape pages in PDF

(/usr/local/texlive/2022basic/texmf-dist/tex/latex/pdflscape/pdflscape-nometada
ta.sty
Package: pdflscape-nometadata 2022-10-28 v0.13 Display of landscape pages in PD
F (HO)
 (/usr/local/texlive/2022basic/texmf-dist/tex/latex/graphics/lscape.sty
Package: lscape 2020/05/28 v3.02 Landscape Pages (DPC)
)
Package pdflscape Info: Auto-detected driver: pdftex on input line 81.
)) (/usr/local/texlive/2022basic/texmf-dist/tex/generic/soul/soul.sty
Package: soul 2003/11/17 v2.4 letterspacing/underlining (mf)
\SOUL@word=\toks28
\SOUL@lasttoken=\toks29
\SOUL@cmds=\toks30
\SOUL@buffer=\toks31
\SOUL@token=\toks32
\SOUL@spaceskip=\skip66
\SOUL@ttwidth=\dimen181
\SOUL@uldp=\dimen182
\SOUL@ulht=\dimen183
)
(/usr/local/texlive/2022basic/texmf-dist/tex/latex/caption/subcaption.sty
Package: subcaption 2022/01/07 v1.5 Sub-captions (AR)
\c@subfigure=\count305
\c@subtable=\count306
)
(/usr/local/texlive/2022basic/texmf-dist/tex/latex/xcolor/xcolor.sty
Package: xcolor 2022/06/12 v2.14 LaTeX color extensions (UK)

(/usr/local/texlive/2022basic/texmf-dist/tex/latex/graphics-cfg/color.cfg
File: color.cfg 2016/01/02 v1.6 sample color configuration
)
Package xcolor Info: Driver file: pdftex.def on input line 227.

(/usr/local/texlive/2022basic/texmf-dist/tex/latex/colortbl/colortbl.sty
Package: colortbl 2022/06/20 v1.0f Color table columns (DPC)
\everycr=\toks33
\minrowclearance=\skip67
\rownum=\count307
)
(/usr/local/texlive/2022basic/texmf-dist/tex/latex/graphics/mathcolor.ltx)
Package xcolor Info: Model `cmy' substituted by `cmy0' on input line 1353.
Package xcolor Info: Model `hsb' substituted by `rgb' on input line 1357.
Package xcolor Info: Model `RGB' extended on input line 1369.
Package xcolor Info: Model `HTML' substituted by `rgb' on input line 1371.
Package xcolor Info: Model `Hsb' substituted by `hsb' on input line 1372.
Package xcolor Info: Model `tHsb' substituted by `hsb' on input line 1373.
Package xcolor Info: Model `HSB' substituted by `hsb' on input line 1374.
Package xcolor Info: Model `Gray' substituted by `gray' on input line 1375.
Package xcolor Info: Model `wave' substituted by `hsb' on input line 1376.
)
(/usr/local/texlive/2022basic/texmf-dist/tex/latex/base/textcomp.sty
Package: textcomp 2020/02/02 v2.0n Standard LaTeX package
)
\savedwidth=\skip68

(/usr/local/texlive/2022basic/texmf-dist/tex/latex/l3backend/l3backend-pdftex.d
ef
File: l3backend-pdftex.def 2022-10-26 L3 backend support: PDF output (pdfTeX)
\l__color_backend_stack_int=\count308
\l__pdf_internal_box=\box59
) (./S11_Table.aux)
\openout1 = `S11_Table.aux'.

LaTeX Font Info:    Checking defaults for OML/cmm/m/it on input line 68.
LaTeX Font Info:    ... okay on input line 68.
LaTeX Font Info:    Checking defaults for OMS/cmsy/m/n on input line 68.
LaTeX Font Info:    ... okay on input line 68.
LaTeX Font Info:    Checking defaults for OT1/cmr/m/n on input line 68.
LaTeX Font Info:    ... okay on input line 68.
LaTeX Font Info:    Checking defaults for T1/cmr/m/n on input line 68.
LaTeX Font Info:    ... okay on input line 68.
LaTeX Font Info:    Checking defaults for TS1/cmr/m/n on input line 68.
LaTeX Font Info:    ... okay on input line 68.
LaTeX Font Info:    Checking defaults for OMX/cmex/m/n on input line 68.
LaTeX Font Info:    ... okay on input line 68.
LaTeX Font Info:    Checking defaults for U/cmr/m/n on input line 68.
LaTeX Font Info:    ... okay on input line 68.
LaTeX Font Info:    Checking defaults for LGR/cmr/m/n on input line 68.
LaTeX Font Info:    Trying to load font information for LGR+cmr on input line 6
8.

(/usr/local/texlive/2022basic/texmf-dist/tex/latex/cbfonts-fd/lgrcmr.fd
File: lgrcmr.fd 2017/07/29 v1.2 Greek European Computer Regular
)
LaTeX Font Info:    ... okay on input line 68.
LaTeX Font Info:    Checking defaults for PD1/pdf/m/n on input line 68.
LaTeX Font Info:    ... okay on input line 68.
LaTeX Font Info:    Checking defaults for PU/pdf/m/n on input line 68.
LaTeX Font Info:    ... okay on input line 68.

(/usr/local/texlive/2022basic/texmf-dist/tex/latex/greek-fontenc/puenc-greek.de
f
File: puenc-greek.def 2020/10/18 2.0 Greek LICRs for PDF strings

(/usr/local/texlive/2022basic/texmf-dist/tex/latex/greek-fontenc/greek-fontenc.
def
File: greek-fontenc.def 2020/10/30 2.0 Common Greek font encoding definitions
))
Package caption Info: Begin \AtBeginDocument code.
Package caption Info: changepage package is loaded.
\caption@adjustwidth@hsize=\dimen184
\caption@adjustwidth@linewidth=\dimen185
Package caption Info: float package is loaded.
Package caption Info: hyperref package is loaded.
Package caption Info: End \AtBeginDocument code.

*geometry* driver: auto-detecting
*geometry* detected driver: pdftex
*geometry* verbose mode - [ preamble ] result:
* driver: pdftex
* paper: letterpaper
* layout: <same size as paper>
* layoutoffset:(h,v)=(0.0pt,0.0pt)
* modes: 
* h-part:(L,W,R)=(198.7425pt, 323.40732pt, 92.14519pt)
* v-part:(T,H,B)=(61.42993pt, 638.14268pt, 95.39737pt)
* \paperwidth=614.295pt
* \paperheight=794.96999pt
* \textwidth=379.4175pt
* \textheight=632.36249pt
* \oddsidemargin=126.4725pt
* \evensidemargin=126.4725pt
* \topmargin=-47.84006pt
* \headheight=12.0pt
* \headsep=25.0pt
* \topskip=10.0pt
* \footskip=54.2025pt
* \marginparwidth=65.0pt
* \marginparsep=11.0pt
* \columnsep=10.0pt
* \skip\footins=9.0pt plus 4.0pt minus 2.0pt
* \hoffset=0.0pt
* \voffset=0.0pt
* \mag=1000
* \@twocolumnfalse
* \@twosidefalse
* \@mparswitchfalse
* \@reversemarginfalse
* (1in=72.27pt=25.4mm, 1cm=28.453pt)

(/usr/local/texlive/2022basic/texmf-dist/tex/context/base/mkii/supp-pdf.mkii
[Loading MPS to PDF converter (version 2006.09.02).]
\scratchcounter=\count309
\scratchdimen=\dimen186
\scratchbox=\box60
\nofMPsegments=\count310
\nofMParguments=\count311
\everyMPshowfont=\toks34
\MPscratchCnt=\count312
\MPscratchDim=\dimen187
\MPnumerator=\count313
\makeMPintoPDFobject=\count314
\everyMPtoPDFconversion=\toks35
)
Package hyperref Info: Link coloring OFF on input line 68.
 (./S11_Table.out) (./S11_Table.out)
\@outlinefile=\write3
\openout3 = `S11_Table.out'.

Package lastpage Info: Please have a look at the pageslts package at
(lastpage)             https://www.ctan.org/pkg/pageslts
(lastpage)             ! on input line 68.
LaTeX Info: Redefining \microtypecontext on input line 68.
Package microtype Info: Applying patch `item' on input line 68.
Package microtype Info: Applying patch `toc' on input line 68.
Package microtype Info: Applying patch `footnote' on input line 68.
Package microtype Info: Generating PDF output.
Package microtype Info: Character protrusion enabled (level 2).
Package microtype Info: Using default protrusion set `alltext'.
Package microtype Info: Automatic font expansion enabled (level 2),
(microtype)             stretch: 20, shrink: 20, step: 1, non-selected.
Package microtype Info: Using default expansion set `alltext-nott'.
LaTeX Info: Redefining \showhyphens on input line 68.
Package microtype Info: No adjustment of tracking.
Package microtype Info: No adjustment of interword spacing.
Package microtype Info: No adjustment of character kerning.

(/usr/local/texlive/2022basic/texmf-dist/tex/latex/microtype/mt-cmr.cfg
File: mt-cmr.cfg 2013/05/19 v2.2 microtype config. file: Computer Modern Roman 
(RS)
)
LaTeX Font Info:    Trying to load font information for U+msa on input line 80.


(/usr/local/texlive/2022basic/texmf-dist/tex/latex/amsfonts/umsa.fd
File: umsa.fd 2013/01/14 v3.01 AMS symbols A
)
(/usr/local/texlive/2022basic/texmf-dist/tex/latex/microtype/mt-msa.cfg
File: mt-msa.cfg 2006/02/04 v1.1 microtype config. file: AMS symbols (a) (RS)
)
LaTeX Font Info:    Trying to load font information for U+msb on input line 80.


(/usr/local/texlive/2022basic/texmf-dist/tex/latex/amsfonts/umsb.fd
File: umsb.fd 2013/01/14 v3.01 AMS symbols B
)
(/usr/local/texlive/2022basic/texmf-dist/tex/latex/microtype/mt-msb.cfg
File: mt-msb.cfg 2005/06/01 v1.0 microtype config. file: AMS symbols (b) (RS)
)

AED: lastpage setting LastPage
[1

{/usr/local/texlive/2022basic/texmf-var/fonts/map/pdftex/updmap/pdftex.map}]
(./S11_Table.aux)
Package rerunfilecheck Info: File `S11_Table.out' has not changed.
(rerunfilecheck)             Checksum: D41D8CD98F00B204E9800998ECF8427E;0.
 ) 
Here is how much of TeX's memory you used:
 17781 strings out of 474968
 292528 string characters out of 5773588
 679071 words of memory out of 5000000
 39014 multiletter control sequences out of 15000+600000
 472001 words of font info for 46 fonts, out of 8000000 for 9000
 1141 hyphenation exceptions out of 8191
 63i,12n,67p,1006b,475s stack positions out of 10000i,1000n,20000p,200000b,200000s
</usr/local/texlive/2022basic/texmf-dist/fonts/type1/public/amsfonts/cm/cmbx1
0.pfb></usr/local/texlive/2022basic/texmf-dist/fonts/type1/public/amsfonts/cm/c
mmi10.pfb></usr/local/texlive/2022basic/texmf-dist/fonts/type1/public/amsfonts/
cm/cmr10.pfb>
Output written on S11_Table.pdf (1 page, 43103 bytes).
PDF statistics:
 31 PDF objects out of 1000 (max. 8388607)
 21 compressed objects within 1 object stream
 4 named destinations out of 1000 (max. 500000)
 8193 words of extra memory for PDF output out of 10000 (max. 10000000)
