# Supplementary material for: Winter is coming: How laypeople think about different kinds of needs
Source: PLoS One. 2023 Nov 27;18(11):e0294572. doi: 10.1371/journal.pone.0294572 (PMC10681262; doi:10.1371/journal.pone.0294572)
Supplement: S4 Table — (ZIP) [file pone.0294572.s011.zip › S11_Table.tex]

\documentclass[10pt,letterpaper]{article}

\usepackage{amsmath}
\usepackage{amssymb}
\usepackage{array}
\usepackage[greek,english]{babel}
\usepackage[aboveskip=1pt,labelfont=bf,labelsep=period,justification=raggedright,singlelinecheck=off]{caption}
   \renewcommand{\figurename}{Fig}
\usepackage{changepage}
\usepackage{cite}
\usepackage{dcolumn}
   \newcolumntype{d}[1]{D{.}{.}{#1}}
\usepackage{epstopdf}
\usepackage{fancyhdr}
\usepackage{float}
\usepackage[top=0.85in,left=2.75in,footskip=0.75in]{geometry}
\usepackage{graphicx}
\usepackage{hyperref}
\usepackage{lastpage}
\usepackage[right]{lineno}
\usepackage{marvosym}
\usepackage[nopatch=eqnum]{microtype}
   \DisableLigatures[f]{encoding=*,family=*}
\usepackage{nameref}
\usepackage{pdflscape}
\usepackage{soul}
\usepackage{subcaption}
\usepackage[table]{xcolor}
\usepackage{textcomp}

\newcolumntype{+}{!{\vrule width 2pt}}

\newlength\savedwidth
\newcommand\thickcline[1]{%
   \noalign{\global\savedwidth\arrayrulewidth\global\arrayrulewidth 2pt}%
   \cline{#1}%
   \noalign{\vskip\arrayrulewidth}%
   \noalign{\global\arrayrulewidth\savedwidth}%
}

\newcommand\thickhline{\noalign{\global\savedwidth\arrayrulewidth\global\arrayrulewidth 2pt}%
\hline
\noalign{\global\arrayrulewidth\savedwidth}}

\raggedright
\setlength{\parindent}{0.5cm}
\textwidth 5.25in
\textheight 8.75in

\bibliographystyle{plos2015}

\makeatletter
\renewcommand{\@biblabel}[1]{\quad#1.}
\makeatother

% \pagestyle{myheadings}
\pagestyle{fancy}
\fancyhf{}
% \setlength{\headheight}{27.023pt}
% \lhead{\includegraphics[width=2.0in]{PLOS-submission.eps}}
\rfoot{\thepage/\pageref{LastPage}}
\renewcommand{\headrulewidth}{0pt}
\renewcommand{\footrule}{\hrule height 2pt \vspace{2mm}}
\fancyheadoffset[L]{2.25in}
\fancyfootoffset[L]{2.25in}
\lfoot{\today}

\begin{document}


%%%%%%%%%%%%%%
% PERCENTAGE %
%%%%%%%%%%%%%%
\paragraph*{S11 Table}
{\bf Percentage deviation of the share that Person A receives from the share that Person A contributed for Paired Cases by Productivity Scenario}

\begin{table}[ht!]
\begin{adjustwidth}{0in}{0in}
\label{tab:means_deviation_paired}
\begin{tabular}{lcd{1.3}d{1.3}cd{1.3}d{1.3}}\\[0.5ex]\hline
                  &   & \multicolumn{5}{c}{Productivity Scenario}                                                                                             \\\cline{3-7}
                  &   & \multicolumn{2}{c}{EPS}                                         &   & \multicolumn{2}{c}{UPS}                                         \\\cline{3-4}\cline{6-7}
   Case           &   & \multicolumn{1}{c}{Mean \%}   & \multicolumn{1}{c}{Std. Dev.}   &   & \multicolumn{1}{c}{Mean \%}   & \multicolumn{1}{c}{Std. Dev.}   \\\hline\hline
   Sur. -- Sur.   &   &  0.741                        & 4.279                           &   & 10.556                        & 4.538                           \\
   Dec. -- Dec.   &   &  0.000                        & 0.000                           &   &  9.000                        & 4.678                           \\
   Bel. -- Bel.   &   &  0.698                        & 3.196                           &   &  6.791                        & 5.276                           \\
   Aut. -- Aut.   &   &  1.765                        & 8.867                           &   &  7.489                        & 6.037                           \\\hline
\end{tabular}
\begin{flushleft}
   The table reports means of absolute percentage deviations of the share that Person A receives from the share that Person A contributed for Paired Cases by Productivity Scenario.
\end{flushleft}
\end{adjustwidth}
\end{table}

\end{document}
