# Supplementary material for: Winter is coming: How laypeople think about different kinds of needs
Source: PLoS One. 2023 Nov 27;18(11):e0294572. doi: 10.1371/journal.pone.0294572 (PMC10681262; doi:10.1371/journal.pone.0294572)
Supplement: S5 Table — (ZIP) [file pone.0294572.s012.zip › S12_Table.tex]

\documentclass[10pt,letterpaper]{article}

\usepackage{amsmath}
\usepackage{amssymb}
\usepackage{array}
\usepackage[greek,english]{babel}
\usepackage[aboveskip=1pt,labelfont=bf,labelsep=period,justification=raggedright,singlelinecheck=off]{caption}
   \renewcommand{\figurename}{Fig}
\usepackage{changepage}
\usepackage{cite}
\usepackage{dcolumn}
   \newcolumntype{d}[1]{D{.}{.}{#1}}
\usepackage{epstopdf}
\usepackage{fancyhdr}
\usepackage{float}
\usepackage[top=0.85in,left=2.75in,footskip=0.75in]{geometry}
\usepackage{graphicx}
\usepackage{hyperref}
\usepackage{lastpage}
\usepackage[right]{lineno}
\usepackage{marvosym}
\usepackage[nopatch=eqnum]{microtype}
   \DisableLigatures[f]{encoding=*,family=*}
\usepackage{nameref}
\usepackage{pdflscape}
\usepackage{soul}
\usepackage{subcaption}
\usepackage[table]{xcolor}
\usepackage{textcomp}

\newcolumntype{+}{!{\vrule width 2pt}}

\newlength\savedwidth
\newcommand\thickcline[1]{%
   \noalign{\global\savedwidth\arrayrulewidth\global\arrayrulewidth 2pt}%
   \cline{#1}%
   \noalign{\vskip\arrayrulewidth}%
   \noalign{\global\arrayrulewidth\savedwidth}%
}

\newcommand\thickhline{\noalign{\global\savedwidth\arrayrulewidth\global\arrayrulewidth 2pt}%
\hline
\noalign{\global\arrayrulewidth\savedwidth}}

\raggedright
\setlength{\parindent}{0.5cm}
\textwidth 5.25in
\textheight 8.75in

\bibliographystyle{plos2015}

\makeatletter
\renewcommand{\@biblabel}[1]{\quad#1.}
\makeatother

% \pagestyle{myheadings}
\pagestyle{fancy}
\fancyhf{}
% \setlength{\headheight}{27.023pt}
% \lhead{\includegraphics[width=2.0in]{PLOS-submission.eps}}
\rfoot{\thepage/\pageref{LastPage}}
\renewcommand{\headrulewidth}{0pt}
\renewcommand{\footrule}{\hrule height 2pt \vspace{2mm}}
\fancyheadoffset[L]{2.25in}
\fancyfootoffset[L]{2.25in}
\lfoot{\today}

\begin{document}


%%%%%%%%%%%%
% PAIRWISE %
%%%%%%%%%%%%
\paragraph*{S12 Table}
{\bf Margins (Relative Need Evaluations) of Model (I)}

\begin{table}[ht!]
\begin{adjustwidth}{0in}{0in}
\label{tab:margins_I}
\begin{tabular}{cd{4.1}c}\hline
   \multicolumn{1}{c}{Mixed Case}         & \multicolumn{1}{c}{Rel. Eval.}                           & \multicolumn{1}{c}{Wald Test}                               \\
   \multicolumn{1}{c}{$\alpha$,$\beta$}   & \multicolumn{1}{c}{$\overline{\Delta}_{\alpha,\beta}$}   & \multicolumn{1}{c}{$\chi^2$}                                \\\hline\hline
   Sur – Aut                              & 465.1^{***}                                              & $\overline{\Delta}_{Sur,Aut}=\overline{\Delta}_{Sur,Bel}$   \\ 
                                          & (21.9)                                                   & $22.58^{***}$                                               \\
   Sur – Bel                              & 372.1^{***}                                              & $\overline{\Delta}_{Sur,Aut}=\overline{\Delta}_{Sur,Dec}$   \\
                                          & (21.8)                                                   & $232.89^{***}$                                              \\
   Sur – Dec                              & 167.0^{***}                                              & $\overline{\Delta}_{Sur,Bel}=\overline{\Delta}_{Sur,Dec}$   \\
                                          & (21.8)                                                   & $110.80^{***}$                                              \\
   Dec – Aut                              & 330.8^{***}                                              & $\overline{\Delta}_{Dec,Aut}=\overline{\Delta}_{Dec,Bel}$   \\
                                          & (21.8)                                                   & $33.09^{***}$                                               \\
   Dec – Bel                              & 218.7^{***}                                              &                                                             \\
                                          & (21.8)                                                   &                                                             \\
   Bel – Aut                              &  48.9^{**}                                               &                                                             \\
                                          & (21.8)                                                   &                                                             \\\hline
                                          &                                                          & joint                                                       \\
                                          &                                                          & $277.45^{***}$                                              \\\hline
\end{tabular}
\begin{flushleft}  
   The table reports the margins (predicted means of relative need evaluations) $\overline{\Delta}_{\alpha,\beta}$ estimated by Tobit regression, see Table~5, Model (I). First row: mean; second row: standard error in parentheses. Margins significantly different from zero are marked with asterisks. $\chi^2$ of a Wald test on the equality of two margins. Significance levels: $^{*}$\,$p<0.10$, $^{**}$\,$p<0.05$, $^{***}$\,$p<0.01$. Wald tests with Bonferroni correction.
\end{flushleft}
\end{adjustwidth}
\end{table}
\end{document}
