# Supplementary material for: Winter is coming: How laypeople think about different kinds of needs
Source: PLoS One. 2023 Nov 27;18(11):e0294572. doi: 10.1371/journal.pone.0294572 (PMC10681262; doi:10.1371/journal.pone.0294572)
Supplement: S6 Table — (ZIP) [file pone.0294572.s013.zip › S13_Table.tex]

\documentclass[10pt,letterpaper]{article}

\usepackage{amsmath}
\usepackage{amssymb}
\usepackage{array}
\usepackage[greek,english]{babel}
\usepackage[aboveskip=1pt,labelfont=bf,labelsep=period,justification=raggedright,singlelinecheck=off]{caption}
   \renewcommand{\figurename}{Fig}
\usepackage{changepage}
\usepackage{cite}
\usepackage{dcolumn}
   \newcolumntype{d}[1]{D{.}{.}{#1}}
\usepackage{epstopdf}
\usepackage{fancyhdr}
\usepackage{float}
\usepackage[top=0.85in,left=2.75in,footskip=0.75in]{geometry}
\usepackage{graphicx}
\usepackage{hyperref}
\usepackage{lastpage}
\usepackage[right]{lineno}
\usepackage{marvosym}
\usepackage[nopatch=eqnum]{microtype}
   \DisableLigatures[f]{encoding=*,family=*}
\usepackage{nameref}
\usepackage{pdflscape}
\usepackage{soul}
\usepackage{subcaption}
\usepackage[table]{xcolor}
\usepackage{textcomp}

\newcolumntype{+}{!{\vrule width 2pt}}

\newlength\savedwidth
\newcommand\thickcline[1]{%
   \noalign{\global\savedwidth\arrayrulewidth\global\arrayrulewidth 2pt}%
   \cline{#1}%
   \noalign{\vskip\arrayrulewidth}%
   \noalign{\global\arrayrulewidth\savedwidth}%
}

\newcommand\thickhline{\noalign{\global\savedwidth\arrayrulewidth\global\arrayrulewidth 2pt}%
\hline
\noalign{\global\arrayrulewidth\savedwidth}}

\raggedright
\setlength{\parindent}{0.5cm}
\textwidth 5.25in
\textheight 8.75in

\bibliographystyle{plos2015}

\makeatletter
\renewcommand{\@biblabel}[1]{\quad#1.}
\makeatother

% \pagestyle{myheadings}
\pagestyle{fancy}
\fancyhf{}
% \setlength{\headheight}{27.023pt}
% \lhead{\includegraphics[width=2.0in]{PLOS-submission.eps}}
\rfoot{\thepage/\pageref{LastPage}}
\renewcommand{\headrulewidth}{0pt}
\renewcommand{\footrule}{\hrule height 2pt \vspace{2mm}}
\fancyheadoffset[L]{2.25in}
\fancyfootoffset[L]{2.25in}
\lfoot{\today}

\begin{document}


%%%%%%%%%%%%
% PAIRWISE %
%%%%%%%%%%%%
\paragraph*{S13 Table}
{\bf Margins (Relative Need Evaluations) by Productivity Scenario and Frame}

\begin{table}[ht!]
\begin{adjustwidth}{-1in}{0in}
\label{tab:margins_II}{\footnotesize
\begin{tabular}{cd{4.1}cd{4.1}cc} \hline\hline
\multicolumn{1}{c}{Mixed Case}       & \multicolumn{1}{c}{Rel. Eval.}                           & \multicolumn{1}{c}{Wald Test}                               & \multicolumn{1}{c}{Rel. Eval.}                           & \multicolumn{1}{c}{Wald Test}                               & \multicolumn{1}{c}{Wald Test}                                                 \\
\multicolumn{1}{c}{$\alpha,\beta$}   & \multicolumn{1}{c}{$\overline{\Delta}_{\alpha,\beta}$}   & \multicolumn{1}{c}{$\chi^2$}                                & \multicolumn{1}{c}{$\overline{\Delta}_{\alpha,\beta}$}   & \multicolumn{1}{c}{$\chi^2$}                                & \multicolumn{1}{c}{$\chi^2$}                                                  \\\hline
\multicolumn{1}{c}{Model (II)}       & \multicolumn{2}{c}{Equal Productivity}                                                                                 & \multicolumn{2}{c}{Unequal Productivity}                                                                               & \multicolumn{1}{c}{Eq. vs. Uneq.}                                             \\\hline
Sur – Aut                            & 532.3^{***}                                              & $\overline{\Delta}_{Sur,Aut}=\overline{\Delta}_{Sur,Bel}$   & 397.5^{***}                                              & $\overline{\Delta}_{Sur,Aut}=\overline{\Delta}_{Sur,Bel}$   & $\overline{\Delta}_{Sur,Aut}^{Equal}=\overline{\Delta}_{Sur,Aut}^{Unequal}$   \\
                                     & (25.6)                                                   &  $13.75^{***}$                                              & (25.4)                                                   &  $10.53^{***}$                                              &  $25.31^{***}$                                                                \\
Sur – Bel                            & 432.9^{***}                                              & $\overline{\Delta}_{Sur,Aut}=\overline{\Delta}_{Sur,Dec}$   & 310.9^{***}                                              & $\overline{\Delta}_{Sur,Aut}=\overline{\Delta}_{Sur,Dec}$   & $\overline{\Delta}_{Sur,Bel}^{Equal}=\overline{\Delta}_{Sur,Bel}^{Unequal}$   \\
                                     & (25.4)                                                   & $151.73^{***}$                                              & (25.3)                                                   & $100.26^{***}$                                              &  $20.95^{***}$                                                                \\
Sur – Dec                            & 203.1^{***}                                              & $\overline{\Delta}_{Sur,Bel}=\overline{\Delta}_{Sur,Dec}$   & 130.7^{***}                                              & $\overline{\Delta}_{Sur,Bel}=\overline{\Delta}_{Sur,Dec}$   &$\overline{\Delta}_{Sur,Dec}^{Equal}=\overline{\Delta}_{Sur,Dec}^{Unequal}$    \\
                                     & (25.4)                                                   &  $74.51^{***}$                                              & (25.3)                                                   &  $45.88^{***}$                                              &   $7.41^{**}$                                                                 \\
Dec – Aut                            & 405.0^{***}                                              & $\overline{\Delta}_{Dec,Aut}=\overline{\Delta}_{Dec,Bel}$   & 256.2^{***}                                              & $\overline{\Delta}_{Dec,Aut}=\overline{\Delta}_{Dec,Bel}$   & $\overline{\Delta}_{Dec,Aut}^{Equal}=\overline{\Delta}_{Dec,Aut}^{Unequal}$   \\
                                     & (25.3)                                                   &  $15.95^{***}$                                              & (25.3)                                                   &  $19.53^{***}$                                              &  $31.17^{***}$                                                                \\
Dec – Bel                            & 298.6^{***}                                              &                                                             & 138.6^{***}                                              &                                                             & $\overline{\Delta}_{Dec,Bel}^{Equal}=\overline{\Delta}_{Dec,Bel}^{Unequal}$   \\
                                     & (25.3)                                                   &                                                             & (25.3)                                                   &                                                             &  $36.23^{***}$                                                                \\
Bel – Aut                            & 123.7^{***}                                              &                                                             & -26.1                                                    &                                                             & $\overline{\Delta}_{Bel,Aut}^{Equal}=\overline{\Delta}_{Bel,Aut}^{Unequal}$   \\
                                     & (25.3)                                                   &                                                             & (25.3)                                                   &                                                             &  $31.85^{***}$                                                                \\\hline
                                     &                                                          & joint                                                       &                                                          & joint                                                       & joint                                                                         \\
                                     &                                                          & $176.11^{***}$                                              &                                                          & $124.04^{***}$                                              & $152.91^{***}$                                                                \\\hline
\multicolumn{1}{c}{Model (III)}      & \multicolumn{2}{c}{Equal Productivity}                                                                                 & \multicolumn{2}{c}{Unequal Productivity}                                                                               & \multicolumn{1}{c}{Eq. vs. Uneq.}                                             \\\hline
Sur – Aut                            & 546.2^{***}                                              & $\overline{\Delta}_{Sur,Aut}=\overline{\Delta}_{Sur,Bel}$   & 396.2^{***}                                              & $\overline{\Delta}_{Sur,Aut}=\overline{\Delta}_{Sur,Bel}$   & $\overline{\Delta}_{Sur,Aut}^{Equal}=\overline{\Delta}_{Sur,Aut}^{Unequal}$   \\
                                     & (24.6)                                                   &  $13.80^{***}$                                              & (25.0)                                                   &  $10.53^{***}$                                              &  $27.51^{***}$                                                                \\
Sur – Bel                            & 440.0^{***}                                              & $\overline{\Delta}_{Sur,Aut}=\overline{\Delta}_{Sur,Dec}$   & 305.3^{***}                                              & $\overline{\Delta}_{Sur,Aut}=\overline{\Delta}_{Sur,Dec}$   & $\overline{\Delta}_{Sur,Bel}^{Equal}=\overline{\Delta}_{Sur,Bel}^{Unequal}$   \\
                                     & (24.5)                                                   & $140.48^{***}$                                              & (24.4)                                                   &  $86.92^{***}$                                              &  $22.42^{***}$                                                                \\
Sur – Dec                            & 208.3^{***}                                              & $\overline{\Delta}_{Sur,Bel}=\overline{\Delta}_{Sur,Dec}$   & 131.4^{***}                                              & $\overline{\Delta}_{Sur,Bel}=\overline{\Delta}_{Sur,Dec}$   & $\overline{\Delta}_{Sur,Dec}^{Equal}=\overline{\Delta}_{Sur,Dec}^{Unequal}$   \\
                                     & (24.4)                                                   &  $66.59^{***}$                                              & (24.4)                                                   &  $37.63^{***}$                                              &   $7.37^{**}$                                                                 \\
Dec – Aut                            & 412.6^{***}                                              & $\overline{\Delta}_{Dec,Aut}=\overline{\Delta}_{Dec,Bel}$   & 252.1^{***}                                              & $\overline{\Delta}_{Dec,Aut}=\overline{\Delta}_{Dec,Bel}$   & $\overline{\Delta}_{Dec,Aut}^{Equal}=\overline{\Delta}_{Dec,Aut}^{Unequal}$   \\
                                     & (24.5)                                                   &  $16.61^{***}$                                              & (24.4)                                                   &  $20.72^{***}$                                              &  $31.92^{***}$                                                                \\
Dec – Bel                            & 296.9^{***}                                              &                                                             & 123.0^{***}                                              &                                                             & $\overline{\Delta}_{Dec,Bel}^{Equal}=\overline{\Delta}_{Dec,Bel}^{Unequal}$   \\
                                     & (24.4)                                                   &                                                             & (24.4)                                                   &                                                             &  $37.65^{***}$                                                                \\
Bel – Aut                            & 135.2^{***}                                              &                                                             & -23.0                                                    &                                                             & $\overline{\Delta}_{Bel,Aut}^{Equal}=\overline{\Delta}_{Bel,Aut}^{Unequal}$   \\
                                     & (24.4)                                                   &                                                             & (24.4)                                                   &                                                             &  $31.29^{***}$                                                                \\\hline
                                     &                                                          & joint                                                       &                                                          & joint                                                       & joint                                                                         \\
                                     &                                                          & $164.01^{***}$                                              &                                                          & $110.61^{***}$                                              & $158.15^{***}$                                                                \\\hline
\multicolumn{1}{c}{Model (IV)}       & \multicolumn{2}{c}{Avoidance}                                                                                          & \multicolumn{2}{c}{Enablement}                                                                                         & \multicolumn{1}{c}{Avoid. vs. Enable.}                                        \\\hline
Sur – Aut                            & 481.1^{***}                                              & $\overline{\Delta}_{Sur,Aut}=\overline{\Delta}_{Sur,Bel}$   & 449.3^{***}                                              & $\Delta_{Sur,Aut}=\Delta_{Sur,Bel}$                         & $\overline{\Delta}_{Sur,Aut}^{Avoid}=\overline{\Delta}_{Sur,Aut}^{Enable}$    \\
                                     & (30.9)                                                   &  $14.28^{***}$                                              & (30.9)                                                   &   $8.68^{**}$                                               &   $0.54$                                                                      \\
Sur – Bel                            & 376.7^{***}                                              & $\overline{\Delta}_{Sur,Aut}=\overline{\Delta}_{Sur,Dec}$   & 367.5^{***}                                              & $\Delta_{Sur,Aut}=\Delta_{Sur,Dec}$                         & $\overline{\Delta}_{Sur,Bel}^{Avoid}=\overline{\Delta}_{Sur,Bel}^{Enable}$    \\
                                     & (30.8)                                                   & $117.75^{***}$                                              & (30.8)                                                   & $115.46^{***}$                                              &   $0.04$                                                                      \\
Sur – Dec                            & 181.7^{***}                                              & $\overline{\Delta}_{Sur,Bel}=\overline{\Delta}_{Sur,Dec}$   & 152.2^{***}                                              & $\Delta_{Sur,Bel}=\Delta_{Sur,Dec}$                         & $\overline{\Delta}_{Sur,Dec}^{Avoid}=\overline{\Delta}_{Sur,Dec}^{Enable}$    \\
                                     & (30.8)                                                   &  $50.22^{***}$                                              & (30.8)                                                   &  $61.00^{***}$                                              &   $0.46$                                                                      \\
Dec – Aut                            & 341.5^{***}                                              & $\overline{\Delta}_{Dec,Aut}=\overline{\Delta}_{Dec,Bel}$   & 320.0^{***}                                              & $\Delta_{Dec,Aut}=\Delta_{Dec,Bel}$                         & $\overline{\Delta}_{Dec,Aut}^{Avoid}=\overline{\Delta}_{Dec,Aut}^{Enable}$    \\
                                     & (30.8)                                                   &  $22.67^{***}$                                              & (30.8)                                                   &  $11.43^{***}$                                              &   $0.24$                                                                      \\
Dec – Bel                            & 210.5^{***}                                              &                                                             & 226.9^{***}                                              &                                                             & $\overline{\Delta}_{Dec,Bel}^{Avoid}=\overline{\Delta}_{Dec,Bel}^{Enable}$    \\
                                     & (30.8)                                                   &                                                             & (30.8)                                                   &                                                             &   $0.14$                                                                      \\
Bel – Aut                            &  69.5^{**}                                               &                                                             &  28.32                                                   &                                                             & $\overline{\Delta}_{Bel,Aut}^{Avoid}=\overline{\Delta}_{Bel,Aut}^{Enable}$    \\
                                     & (30.8)                                                   &                                                             & (30.8)                                                   &                                                             &   $0.89$                                                                      \\\hline
                                     &                                                          & joint                                                       &                                                          & joint                                                       & joint                                                                         \\
                                     &                                                          & $144.20^{***}$                                              &                                                          & $134.99^{***}$                                              &   $3.11$                                                                      \\\hline
\end{tabular}}
\begin{flushleft}  
   The table reports the margins (predicted means of relative need evaluations) $\overline{\Delta}_{\alpha,\beta}$ estimated by Tobit regression, see Table~5, Models (II)--(IV). First row: mean, second row: standard error in parentheses. Margins significantly different from zero are marked with asterisks. $\chi^2$ of a Wald test on the equality of two margins. Significance levels: $^{*}$\,$p<0.10$, $^{**}$\,$p<0.05$, $^{***}$\,$p<0.01$. Wald tests with Bonferroni correction.
\end{flushleft}
\end{adjustwidth}
\end{table}

\end{document}
