# Supplementary material for: Winter is coming: How laypeople think about different kinds of needs
Source: PLoS One. 2023 Nov 27;18(11):e0294572. doi: 10.1371/journal.pone.0294572 (PMC10681262; doi:10.1371/journal.pone.0294572)
Supplement: S6 Table — (ZIP) [file pone.0294572.s013.zip › S13_Table.aux]

\relax 
\providecommand\babel@aux[2]{}
\@nameuse{bbl@beforestart}
\providecommand\hyper@newdestlabel[2]{}
\providecommand\HyperFirstAtBeginDocument{\AtBeginDocument}
\HyperFirstAtBeginDocument{\ifx\hyper@anchor\@undefined
\global\let\oldnewlabel\newlabel
\gdef\newlabel#1#2{\newlabelxx{#1}#2}
\gdef\newlabelxx#1#2#3#4#5#6{\oldnewlabel{#1}{{#2}{#3}}}
\AtEndDocument{\ifx\hyper@anchor\@undefined
\let\newlabel\oldnewlabel
\fi}
\fi}
\global\let\hyper@last\relax 
\gdef\HyperFirstAtBeginDocument#1{#1}
\providecommand\HyField@AuxAddToFields[1]{}
\providecommand\HyField@AuxAddToCoFields[2]{}
\bibstyle{plos2015}
\babel@aux{english}{}
\providecommand*\caption@xref[2]{\@setref\relax\@undefined{#1}}
\newlabel{tab:margins_II}{{\caption@xref {tab:margins_II}{ on input line 79}}{1}{S13 Table}{table.caption.2}{}}
\newlabel{LastPage}{{}{1}{}{page.1}{}}
\xdef\lastpage@lastpage{1}
\xdef\lastpage@lastpageHy{1}
\gdef \@abspage@last{1}
