# Supplementary material for: Winter is coming: How laypeople think about different kinds of needs
Source: PLoS One. 2023 Nov 27;18(11):e0294572. doi: 10.1371/journal.pone.0294572 (PMC10681262; doi:10.1371/journal.pone.0294572)
Supplement: S7 Table — (ZIP) [file pone.0294572.s014.zip]

Archive with 6 entries (6 files):
- S14_Table.pdf
- S14_Table.synctex.gz
- S14_Table.tex
- S14_Table.aux
- S14_Table.log
- S14_Table.out
