# Supplementary material for: Winter is coming: How laypeople think about different kinds of needs
Source: PLoS One. 2023 Nov 27;18(11):e0294572. doi: 10.1371/journal.pone.0294572 (PMC10681262; doi:10.1371/journal.pone.0294572)
Supplement: S7 Table — (ZIP) [file pone.0294572.s014.zip › S14_Table.tex]

\documentclass[10pt,letterpaper]{article}

\usepackage{amsmath}
\usepackage{amssymb}
\usepackage{array}
\usepackage[greek,english]{babel}
\usepackage[aboveskip=1pt,labelfont=bf,labelsep=period,justification=raggedright,singlelinecheck=off]{caption}
   \renewcommand{\figurename}{Fig}
\usepackage{changepage}
\usepackage{cite}
\usepackage{dcolumn}
   \newcolumntype{d}[1]{D{.}{.}{#1}}
\usepackage{epstopdf}
\usepackage{fancyhdr}
\usepackage{float}
\usepackage[top=0.85in,left=2.75in,footskip=0.75in]{geometry}
\usepackage{graphicx}
\usepackage{hyperref}
\usepackage{lastpage}
\usepackage[right]{lineno}
\usepackage{marvosym}
\usepackage[nopatch=eqnum]{microtype}
   \DisableLigatures[f]{encoding=*,family=*}
\usepackage{nameref}
\usepackage{pdflscape}
\usepackage{soul}
\usepackage{subcaption}
\usepackage[table]{xcolor}
\usepackage{textcomp}

\newcolumntype{+}{!{\vrule width 2pt}}

\newlength\savedwidth
\newcommand\thickcline[1]{%
   \noalign{\global\savedwidth\arrayrulewidth\global\arrayrulewidth 2pt}%
   \cline{#1}%
   \noalign{\vskip\arrayrulewidth}%
   \noalign{\global\arrayrulewidth\savedwidth}%
}

\newcommand\thickhline{\noalign{\global\savedwidth\arrayrulewidth\global\arrayrulewidth 2pt}%
\hline
\noalign{\global\arrayrulewidth\savedwidth}}

\raggedright
\setlength{\parindent}{0.5cm}
\textwidth 5.25in
\textheight 8.75in

\bibliographystyle{plos2015}

\makeatletter
\renewcommand{\@biblabel}[1]{\quad#1.}
\makeatother

% \pagestyle{myheadings}
\pagestyle{fancy}
\fancyhf{}
% \setlength{\headheight}{27.023pt}
% \lhead{\includegraphics[width=2.0in]{PLOS-submission.eps}}
\rfoot{\thepage/\pageref{LastPage}}
\renewcommand{\headrulewidth}{0pt}
\renewcommand{\footrule}{\hrule height 2pt \vspace{2mm}}
\fancyheadoffset[L]{2.25in}
\fancyfootoffset[L]{2.25in}
\lfoot{\today}

\begin{document}


%%%%%%%%%%%%%%%%%%%%%%%%%%%%%
% CONTROL VARIABLES STUDY 2 %
%%%%%%%%%%%%%%%%%%%%%%%%%%%%%
\paragraph*{S14 Table}
{\bf Control Variables for Study 2}

\begin{table}[ht!]
\begin{adjustwidth}{0in}{0in}
\label{tab:regression_cov}
\begin{tabular}{ld{3.4}}\\[0.5ex]\hline
                                        & \multicolumn{1}{c}{(4)}   \\\hline\hline
   Age                                  &  -1.207                   \\
   $\{\sharp years\}$                   &  (1.082)                  \\
   Gender                               &  10.378                   \\
   $\{0=female,1=male\}$                & (34.03)                   \\
   Household Net Income                 &  -0.00124                 \\
   $\{euros\}$                          &  (0.000814)               \\
   Importance Need                      &  23.07^{**}               \\
   $\{1,\ldots,7\}$                     & (11.169)                  \\
   Importance Productivity              & -78.36^{***}              \\
   $\{1,\ldots,7\}$                     &  (9.372)                  \\
   Importance Equality                  & -17.282^{*}               \\
   $\{1,\ldots,7\}$                     &  (9.075)                  \\
   Political Attitude                   &  11.330                   \\
   $\{1,\ldots,7\}$                     & (14.952)                  \\
   Sensitivity to Cold                  &  -2.860                   \\
   $\{1,\ldots,7\}$                     & (10.485)                  \\\hline
\end{tabular}
\begin{flushleft}
   The table reports the covariates of a Tobit random-effects panel regressions with robust standard errors (see Model (III) in Table~5). First row: coefficients, second row: standard errors in parentheses. Significance levels: $^{*}$\,$p<0.10$, $^{**}$\,$p<0.05$, $^{***}$\,$p<0.01$.
\end{flushleft}
\end{adjustwidth}
\end{table}
\end{document}
